# Supplementary material for: TNFAIP3 is required for FGFR1 activation-promoted proliferation and tumorigenesis of premalignant DCIS.COM human mammary epithelial cells
Source: Breast Cancer Res. 2018 Aug 15;20:97. doi: 10.1186/s13058-018-1024-9 (PMC6094903; doi:10.1186/s13058-018-1024-9)
Supplement: Supplementary file 1 — Differentially expressed genes identified in DCIS-iFGFR1 cells treated with AP20187 or vehicle for 3 h. (XLS 365 kb) [file 13058_2018_1024_MOESM1_ESM.xls]

## Sheet: DCIS_com_iFGFR1_NOAP-VS-DCIS_co
	Differentially expressed genes induced by AP20187 treatment for 3 hours in DCIS-iFGFR1 cells
	For each group, 3 independent RNA samples were prepared from vehicle or AP20187-treated cells.
	The expression values are the average value of three independently assayed samples.
geneID	geneLength	Vehicle-Expression	AP 3hr-Expression	Vehicle-FPKM	AP 3hr-FPKM	log2 Ratio(AP 3hr/Vehicle)	Up-Down-Regulation(AP 3hr/Vehicle)	P-value	FDR	Symbol	Description	KEGG Orthology	GO Component	GO Function	GO Process	Blast nr
414763	746	0	23	0.001	3.28	11.6795	Up	1.56646e-07	1.52954e-06	LINC00516	long intergenic non-protein coding RNA 516	K14569	GO:0031981//nuclear lumen	GO:0017111//nucleoside-triphosphatase activity;GO:0032559;GO:0032561//guanyl ribonucleotide binding	GO:0042254//ribosome biogenesis	gi|197692621|dbj|BAG70274.1|/1.05282e-38/1
284340	870	0	13	0.001	1.57	10.6165	Up	0.000143152	0.00080503	CXCL17	chemokine (C-X-C motif) ligand 17	-	-	-	GO:0032501//multicellular organismal process;GO:0042221//response to chemical stimulus;GO:0048646//anatomical structure formation involved in morphogenesis;GO:0048869//cellular developmental process	gi|38348270|ref|NP_940879.1|/3.18546e-51/1
387522	2925	0	42.28	0.001	1.47	10.5216	Up	3.70892e-13	6.79789e-12	TMEM189-UBE2V1	TMEM189-UBE2V1 readthrough	K10704	GO:0031090//organelle membrane;GO:0031224//intrinsic to membrane;GO:0043231//intracellular membrane-bounded organelle	-	-	gi|40806190|ref|NP_954673.1|/0/1
654483	1012	0	13.48	0.001	1.39	10.4409	Up	0.000143152	0.000804754	BOLA2B	bolA homolog 2B (E. coli)	K15078	-	-	-	gi|410173183|ref|XP_003960690.1|/2.22037e-81/1
81606	2956	0	36	0.001	1.24	10.2761	Up	2.21706e-11	3.4085e-10	LBH	limb bud and heart development	-	GO:0031981//nuclear lumen	GO:0030528//transcription regulator activity	GO:0006355//regulation of transcription, DNA-dependent;GO:0032501//multicellular organismal process	gi|10834656|gb|AAG23758.1|AF258555_1/2.84777e-71/1
72	1345	0	15	0.001	1.15	10.1674	Up	3.6612e-05	0.000234603	ACTG2	actin, gamma 2, smooth muscle, enteric	K12315	GO:0032432//actin filament bundle;GO:0043232;GO:0043292//contractile fiber;GO:0044444//cytoplasmic part	GO:0005198//structural molecule activity;GO:0032559	GO:0003012//muscle system process;GO:0006939//smooth muscle contraction;GO:0007015//actin filament organization;GO:0008015//blood circulation;GO:0048747//muscle fiber development;GO:0051707//response to other organism	gi|344253851|gb|EGW09955.1|/0/1
114928	3829.47	0	38	0.001	1	9.96578	Up	5.67022e-12	9.31074e-11	GPRASP2	G protein-coupled receptor associated sorting protein 2	K04574	GO:0044424//intracellular part	GO:0005515//protein binding	-	gi|19923967|ref|NP_612446.1|/0/1
100529239	2529	0	21.62	0.001	0.87	9.76487	Up	6.12484e-07	5.46637e-06	RPS10-NUDT3	RPS10-NUDT3 readthrough	K02947	-	-	-	gi|321117084|ref|NP_001189399.1|/1.50315e-158/1
100529207	3904	0	27.18	0.001	0.7	9.45121	Up	1.02463e-08	1.17211e-07	RAD51L3-RFFL	RAD51L3-RFFL readthrough	K10871	GO:0043227//membrane-bounded organelle;GO:0044424//intracellular part	GO:0003824//catalytic activity;GO:0046914//transition metal ion binding	GO:0012501//programmed cell death	gi|119600585|gb|EAW80179.1|/4.81416e-138/1
100529144	3673	0	21.56	0.001	0.59	9.20457	Up	6.12484e-07	5.46935e-06	CORO7-PAM16	CORO7-PAM16 readthrough	K13882;K13887	GO:0005624//membrane fraction;GO:0012505//endomembrane system;GO:0031410//cytoplasmic vesicle;GO:0043231//intracellular membrane-bounded organelle	-	-	gi|319918873|ref|NP_001188408.1|/0/1
1767	15588	0	22	0.001	0.14	7.12928	Up	3.09748e-07	2.88699e-06	DNAH5	dynein, axonemal, heavy chain 5	K10408	GO:0005930//axoneme;GO:0030286//dynein complex	GO:0003774//motor activity;GO:0032559	GO:0007017//microtubule-based process;GO:0048870//cell motility	gi|19115954|ref|NP_001360.1|/0/1
5055	1926.13	4	328	0.22	17.42	6.3071	Up	2.35016e-90	3.81703e-88	SERPINB2	serpin peptidase inhibitor, clade B (ovalbumin), member 2	K13963	GO:0016020//membrane;GO:0043231//intracellular membrane-bounded organelle;GO:0044421//extracellular region part	GO:0004866//endopeptidase inhibitor activity	GO:0006508//proteolysis;GO:0010466//negative regulation of peptidase activity;GO:0030195//negative regulation of blood coagulation;GO:0043066//negative regulation of apoptotic process	gi|4505595|ref|NP_002566.1|/0/1
90853	3888	1	58	0.03	1.51	5.65344	Up	2.0479e-16	4.71161e-15	SPOCD1	SPOC domain containing 1	K13179;K03145	-	-	-	gi|47271475|ref|NP_653170.3|/0/1
730755	880	1	49.93	0.12	5.97	5.63662	Up	8.06864e-14	1.56452e-12	KRTAP2-3	keratin associated protein 2-3	-	GO:0005882//intermediate filament	-	-	gi|426348443|ref|XP_004041845.1|/2.11703e-50/1
651746	9333	1	23	0.01	0.25	4.64386	Up	2.01488e-06	1.6322e-05	ANKRD33B	ankyrin repeat domain 33B	K12460	-	-	-	gi|256574784|ref|NP_001157912.1|/0/1
5099	4825.63	14	243	0.22	5.08	4.52925	Up	2.9077e-54	2.53712e-52	PCDH7	protocadherin 7	K04601	GO:0016021//integral to membrane;GO:0031224//intrinsic to membrane	GO:0046872//metal ion binding	GO:0016337//cell-cell adhesion	gi|291084612|ref|NP_001166994.1|/0/1
645638	621	2	48	0.36	8.31	4.52878	Up	2.01342e-12	3.46934e-11	LOC645638	WDNM1-like pseudogene	-	GO:0044421//extracellular region part	GO:0008047//enzyme activator activity	GO:0002237//response to molecule of bacterial origin;GO:0034097//response to cytokine stimulus;GO:0045444//fat cell differentiation	gi|410051996|ref|XP_003953204.1|/4.55638e-25/1
27063	1994	3	64	0.16	3.28	4.35755	Up	7.2035e-16	1.60989e-14	ANKRD1	ankyrin repeat domain 1 (cardiac muscle)	K15504	GO:0030017//sarcomere;GO:0043231//intracellular membrane-bounded organelle;GO:0043234//protein complex	GO:0003676//nucleic acid binding;GO:0003712//transcription cofactor activity	GO:0006355//regulation of transcription, DNA-dependent;GO:0006629//lipid metabolic process;GO:0006950//response to stress;GO:0023052//signaling	gi|301763805|ref|XP_002917334.1|/4.58409e-175/1
3627	1227	1	21	0.09	1.77	4.29768	Up	7.27272e-06	5.3023e-05	CXCL10	chemokine (C-X-C motif) ligand 10	K12671	GO:0044421//extracellular region part	GO:0005125//cytokine activity;GO:0019887//protein kinase regulator activity	GO:0002376//immune system process;GO:0003013;GO:0006952//defense response;GO:0007154//cell communication;GO:0007165//signal transduction;GO:0008283//cell proliferation;GO:0042221//response to chemical stimulus;GO:0048513//organ development	gi|149999382|ref|NP_001556.2|/3.30463e-48/1
10398	1054	1	19	0.1	1.88	4.23266	Up	2.60688e-05	0.000171602	MYL9	myosin, light chain 9, regulatory	K12757;K12755	GO:0016460//myosin II complex;GO:0044444//cytoplasmic part	GO:0005198//structural molecule activity;GO:0017111//nucleoside-triphosphatase activity;GO:0046872//metal ion binding	GO:0006935//chemotaxis;GO:0006936//muscle contraction	gi|332208947|ref|XP_003253572.1|/9.01659e-91/1
6876	1209.54	10	193	0.9	16.55	4.20076	Up	1.82879e-44	1.22447e-42	TAGLN	transgelin	K05730	GO:0044424//intracellular part	GO:0008092//cytoskeletal protein binding	GO:0048513//organ development	gi|397498821|ref|XP_003820173.1|/9.79353e-115/1
10686	3290	1	17.99	0.03	0.55	4.1964	Up	9.26724e-05	0.000544289	CLDN16	claudin 16	K06087	GO:0031224//intrinsic to membrane;GO:0043296//apical junction complex	GO:0005515//protein binding;GO:0046873//metal ion transmembrane transporter activity	GO:0003008;GO:0016337//cell-cell adhesion;GO:0030003//cellular cation homeostasis;GO:0070838//divalent metal ion transport	gi|5729970|ref|NP_006571.1|/5.50116e-172/1
221468	1787.8	4	58	0.21	3.32	3.98272	Up	2.58716e-13	4.81177e-12	TMEM217	transmembrane protein 217	K11447	GO:0016020//membrane;GO:0031224//intrinsic to membrane	-	-	gi|31543076|ref|NP_660359.2|/9.83898e-131/1
6703	682	19.51	303.87	3.14	47.61	3.92243	Up	7.23686e-66	7.86182e-64	SPRR2D	small proline-rich protein 2D	-	-	-	GO:0043627//response to estrogen stimulus	gi|403302614|ref|XP_003941950.1|/2.82735e-37/1
11009	1901.55	2	28	0.11	1.51	3.77897	Up	6.30152e-07	5.61489e-06	IL24	interleukin 24	K05444	GO:0044421//extracellular region part	GO:0005102//receptor binding	GO:0012501//programmed cell death	gi|5803086|ref|NP_006841.1|/2.38203e-108/1
83481	15534	73	1015	0.48	6.55	3.77039	Up	1.41013e-208	5.78293e-206	EPPK1	epiplakin 1	K10388	GO:0043232	GO:0005488//binding	-	gi|207452735|ref|NP_112598.2|/0/1
5017	3039	15	199	0.51	6.64	3.70261	Up	1.51474e-41	9.27157e-40	OVOL1	ovo-like 1(Drosophila)	K09216	GO:0043231//intracellular membrane-bounded organelle	GO:0001071//nucleic acid binding transcription factor activity;GO:0003676//nucleic acid binding;GO:0046914//transition metal ion binding	GO:0006357//regulation of transcription from RNA polymerase II promoter;GO:0007128//meiotic prophase I;GO:0009888//tissue development;GO:0048232//male gamete generation	gi|37590309|gb|AAH59408.1|/2.59442e-160/1
8482	3379.69	35	449	1.07	13.45	3.65192	Up	6.71594e-91	1.10168e-88	SEMA7A	semaphorin 7A, GPI membrane anchor (John Milton Hagen blood group)	K06529	GO:0009986//cell surface;GO:0031224//intrinsic to membrane	GO:0004871//signal transducer activity;GO:0005488//binding	GO:0006935//chemotaxis;GO:0007166//cell surface receptor signaling pathway;GO:0010935;GO:0030307//positive regulation of cell growth;GO:0031347//regulation of defense response;GO:0043410//positive regulation of MAPK cascade;GO:0048731;GO:0048869//cellular developmental process	gi|4504237|ref|NP_003603.1|/0/1
389136	10396	72	907.99	0.71	8.76	3.62504	Up	7.51142e-181	2.62165e-178	VGLL3	vestigial like 3 (Drosophila)	K11447;K00939;K00591	GO:0043231//intracellular membrane-bounded organelle	-	GO:0010467//gene expression	gi|56550035|ref|NP_057290.2|/3.07759e-158/1
84225	2424	2	25	0.09	1.05	3.54432	Up	3.99044e-06	3.08624e-05	ZMYND15	zinc finger, MYND-type containing 15	-	-	GO:0046914//transition metal ion binding	-	gi|392841202|ref|NP_001254751.1|/0/1
2669	2119.98	2	24	0.1	1.16	3.53605	Up	7.34822e-06	5.35021e-05	GEM	GTP binding protein overexpressed in skeletal muscle	K07846	GO:0044459//plasma membrane part	GO:0005515//protein binding;GO:0017111//nucleoside-triphosphatase activity;GO:0032561//guanyl ribonucleotide binding;GO:0046872//metal ion binding	GO:0002376//immune system process;GO:0009207;GO:0035556//intracellular signal transduction	gi|4885263|ref|NP_005252.1|/3.36394e-159/1
60468	9215	8	89	0.09	0.97	3.42999	Up	2.76806e-18	7.33558e-17	BACH2	BTB and CNC homology 1, basic leucine zipper transcription factor 2	K09042	GO:0043231//intracellular membrane-bounded organelle	GO:0001071//nucleic acid binding transcription factor activity;GO:0003677//DNA binding;GO:0005515//protein binding	GO:0006351//transcription, DNA-dependent	gi|62087358|dbj|BAD92126.1|/0/1
6698	657	3	32.31	0.49	5.27	3.42695	Up	3.2021e-07	2.97774e-06	SPRR1A	small proline-rich protein 1A	K15601	GO:0005856//cytoskeleton	GO:0005515//protein binding	GO:0006464//cellular protein modification process;GO:0030216//keratinocyte differentiation	gi|297663532|ref|XP_002810227.1|/1.70729e-23/1
11174	7289	6	60	0.08	0.83	3.37504	Up	2.79888e-12	4.73328e-11	ADAMTS6	ADAM metallopeptidase with thrombospondin type 1 motif, 6	K08621	GO:0031012//extracellular matrix	GO:0004175//endopeptidase activity;GO:0046914//transition metal ion binding	GO:0019538//protein metabolic process	gi|64276808|ref|NP_922932.2|/0/1
597	899	2	20	0.24	2.34	3.2854	Up	8.2132e-05	0.000487091	BCL2A1	BCL2-related protein A1	K02162	GO:0044424//intracellular part	GO:0005488//binding	GO:0043066//negative regulation of apoptotic process	gi|4757840|ref|NP_004040.1|/6.24013e-98/1
6700	692	5.41	52.01	0.86	8.02	3.22119	Up	6.04708e-11	8.84891e-10	SPRR2A	small proline-rich protein 2A	-	-	-	-	gi|403302614|ref|XP_003941950.1|/3.92795e-42/1
23529	1846.1	37	336	2.09	18.64	3.15683	Up	3.20174e-60	3.07142e-58	CLCF1	cardiotrophin-like cytokine factor 1	K05421	GO:0044421//extracellular region part	GO:0005102//receptor binding	GO:0006915//apoptotic process;GO:0007166//cell surface receptor signaling pathway;GO:0030098//lymphocyte differentiation;GO:0042503//tyrosine phosphorylation of Stat3 protein	gi|7019351|ref|NP_037378.1|/8.31349e-132/1
100532736	2025	8.95	73.67	0.42	3.72	3.14684	Up	3.49606e-14	6.92625e-13	C1orf151-NBL1	C1orf151-NBL1 readthrough	K01645	-	-	-	gi|426328104|ref|XP_004024842.1|/2.63346e-78/1
64101	3723	5	42	0.14	1.14	3.02554	Up	2.11266e-08	2.31504e-07	LRRC4	leucine rich repeat containing 4	K07523	GO:0031224//intrinsic to membrane;GO:0044459//plasma membrane part	-	-	gi|15029530|ref|NP_071426.1|/0/1
6699	641	32	260.69	5.5	43.65	2.98848	Up	1.105e-44	7.52136e-43	SPRR1B	small proline-rich protein 1B	K15601	GO:0005856//cytoskeleton	GO:0005515//protein binding	GO:0006464//cellular protein modification process;GO:0030216//keratinocyte differentiation	gi|338417|gb|AAA36636.1|/9.09212e-24/1
2259	2720	4	31	0.15	1.16	2.95109	Up	2.67662e-06	2.13039e-05	FGF14	fibroblast growth factor 14	K04358	GO:0043231//intracellular membrane-bounded organelle	GO:0005539//glycosaminoglycan binding;GO:0070851//growth factor receptor binding	GO:0000165//MAPK cascade;GO:0007154//cell communication;GO:0007169//transmembrane receptor protein tyrosine kinase signaling pathway;GO:0048731	gi|4758368|ref|NP_004106.1|/1.70959e-131/1
25907	1876	8	62	0.45	3.38	2.90903	Up	1.9247e-11	2.97576e-10	TMEM158	transmembrane protein 158 (gene/pseudogene)	-	GO:0016020//membrane	GO:0005488//binding	-	gi|332816714|ref|XP_516408.3|/6.52016e-92/1
3352	2857	3	22	0.11	0.78	2.82597	Up	0.000110747	0.000639906	HTR1D	5-hydroxytryptamine (serotonin) receptor 1D, G protein-coupled	K04153	GO:0016021//integral to membrane	GO:0008227//G-protein coupled amine receptor activity;GO:0043176//amine binding	GO:0007186//G-protein coupled receptor signaling pathway;GO:0007267//cell-cell signaling;GO:0014821;GO:0042221//response to chemical stimulus	gi|4504535|ref|NP_000855.1|/0/1
9956	1968	14	99	0.75	5.14	2.77681	Up	9.29738e-17	2.18502e-15	HS3ST2	heparan sulfate (glucosamine) 3-O-sulfotransferase 2	K07808	GO:0012505//endomembrane system;GO:0031224//intrinsic to membrane;GO:0043231//intracellular membrane-bounded organelle	GO:0034483//heparan sulfate sulfotransferase activity	GO:0048511//rhythmic process	gi|5174463|ref|NP_006034.1|/0/1
4312	2081	4	27	0.2	1.32	2.72247	Up	2.54352e-05	0.000167835	MMP1	matrix metallopeptidase 1 (interstitial collagenase)	K01388	GO:0031012//extracellular matrix	GO:0004175//endopeptidase activity;GO:0046914//transition metal ion binding	GO:0002376//immune system process;GO:0007599//hemostasis;GO:0019538//protein metabolic process;GO:0032963//collagen metabolic process;GO:0051704	gi|54697154|gb|AAV38949.1|/0/1
2633	3050	136	918	4.63	30.52	2.72067	Up	1.96932e-139	5.21044e-137	GBP1	guanylate binding protein 1, interferon-inducible	-	GO:0031224//intrinsic to membrane	GO:0017111//nucleoside-triphosphatase activity;GO:0032561//guanyl ribonucleotide binding	GO:0009207;GO:0019221//cytokine-mediated signaling pathway	gi|166706903|ref|NP_002044.2|/0/1
375033	4866	8	54	0.17	1.12	2.71989	Up	1.67086e-09	2.10029e-08	PEAR1	platelet endothelial aggregation receptor 1	K06252	GO:0031224//intrinsic to membrane	-	-	gi|122937343|ref|NP_001073940.1|/0/1
25984	2163	146	973	7.05	45.89	2.70248	Up	1.33143e-146	3.76565e-144	KRT23	keratin 23 (histone deacetylase inducible)	K07604	GO:0043234//protein complex	-	-	gi|27894339|ref|NP_056330.3|/0/1
7128	4721.71	75	500	1.65	10.68	2.69437	Up	3.37962e-76	4.19995e-74	TNFAIP3	tumor necrosis factor, alpha-induced protein 3	K11859	GO:0005815//microtubule organizing center;GO:0043231//intracellular membrane-bounded organelle	GO:0003676//nucleic acid binding;GO:0004869//cysteine-type endopeptidase inhibitor activity;GO:0016790//thiolester hydrolase activity;GO:0019783//small conjugating protein-specific protease activity;GO:0019787//small conjugating protein ligase activity;GO:0019899//enzyme binding;GO:0032182//small conjugating protein binding;GO:0046914//transition metal ion binding	GO:0000209//protein polyubiquitination;GO:0001782//B cell homeostasis;GO:0001818//negative regulation of cytokine production;GO:0002158//osteoclast proliferation;GO:0002467//germinal center formation;GO:0002507//tolerance induction;GO:0006461//protein complex assembly;GO:0007249//I-kappaB kinase/NF-kappaB cascade;GO:0008285//negative regulation of cell proliferation;GO:0009896;GO:0010466//negativ…	gi|397515090|ref|XP_003827793.1|/0/1
126374	2204	15	99	0.71	4.58	2.68946	Up	3.5645e-16	8.08742e-15	WTIP	Wilms tumor 1 interacting protein	K12792	GO:0030529//ribonucleoprotein complex	-	GO:0035194//posttranscriptional gene silencing by RNA	gi|122937269|ref|NP_001073905.1|/2.1966e-150/1
11067	2060	16	103	0.81	5.11	2.65733	Up	1.49965e-16	3.4746e-15	C10orf10	chromosome 10 open reading frame 10	-	GO:0043231//intracellular membrane-bounded organelle	-	-	gi|5901938|ref|NP_008952.1|/6.15024e-107/1
344887	2167	6	38	0.29	1.79	2.62583	Up	7.91082e-07	6.92471e-06	LOC344887	NmrA-like family domain containing 1 pseudogene	-	-	-	-	gi|397470088|ref|XP_003806665.1|/3.56404e-137/1
9119	2125	7	43	0.34	2.07	2.60602	Up	1.85152e-07	1.78766e-06	KRT75	keratin 75	K07605	GO:0005882//intermediate filament	-	-	gi|194386492|dbj|BAG61056.1|/0/1
127534	2840	10	63	0.37	2.25	2.60433	Up	1.66048e-10	2.3162e-09	GJB4	gap junction protein, beta 4, 30.3kDa	K07623	GO:0005921//gap junction;GO:0031224//intrinsic to membrane	GO:0022829//wide pore channel activity	GO:0007606//sensory perception of chemical stimulus;GO:0007635//chemosensory behavior;GO:0009987//cellular process	gi|23397464|ref|NP_694944.1|/3.46984e-151/1
100528018	2463	14.75	88.46	0.62	3.65	2.55756	Up	3.77158e-14	7.43618e-13	ARL2-SNX15	ARL2-SNX15 readthrough	K07943	GO:0012506//vesicle membrane;GO:0044444//cytoplasmic part	GO:0005543//phospholipid binding;GO:0022892	GO:0009987//cellular process;GO:0015031//protein transport	gi|119594742|gb|EAW74336.1|/4.11086e-169/1
100652730	706	4	24	0.62	3.62	2.54565	Up	0.000132144	0.000749806	LINC00659	long intergenic non-protein coding RNA 659	-	-	-	-	gi|119595750|gb|EAW75344.1|/8.32181e-35/1
2152	2388.12	607	3632.02	26.54	154.86	2.54472	Up	0	0	F3	coagulation factor III (thromboplastin, tissue factor)	K03901	GO:0009897//external side of plasma membrane;GO:0031224//intrinsic to membrane;GO:0044421//extracellular region part;GO:0044424//intracellular part	GO:0008289//lipid binding;GO:0019899//enzyme binding	GO:0001935//endothelial cell proliferation;GO:0002237//response to molecule of bacterial origin;GO:0002526//acute inflammatory response;GO:0007599//hemostasis;GO:0009628//response to abiotic stimulus;GO:0010740//positive regulation of intracellular protein kinase cascade;GO:0014909//smooth muscle cell migration;GO:0034614//cellular response to reactive oxygen species;GO:0043066//negative regulati…	gi|339504|gb|AAA61151.1|/9.5051e-147/1
25833	2903	6	34.97	0.21	1.22	2.53842	Up	6.80272e-06	4.99516e-05	POU2F3	POU class 2 homeobox 3	K09364	GO:0031981//nuclear lumen	GO:0003677//DNA binding;GO:0005515//protein binding	GO:0006357//regulation of transcription from RNA polymerase II promoter;GO:0008544//epidermis development;GO:0032897//negative regulation of viral transcription	gi|347658964|ref|NP_001231611.1|/0/1
29950	1213	49	282	4.29	24.11	2.49058	Up	5.35812e-40	3.17309e-38	SERTAD1	SERTA domain containing 1	-	-	-	GO:0050794//regulation of cellular process	gi|410053910|ref|XP_512664.3|/3.20692e-88/1
80215	1502	9	51	0.63	3.5	2.47393	Up	2.95044e-08	3.17579e-07	RUNX1-IT1	RUNX1 intronic transcript 1 (non-protein coding)	-	GO:0044444//cytoplasmic part	-	-	gi|119630176|gb|EAX09771.1|/2.01929e-45/1
1903	4404	38.01	212	0.89	4.86	2.44908	Up	7.56464e-30	3.32682e-28	S1PR3	sphingosine-1-phosphate receptor 3	K04290	GO:0016021//integral to membrane	GO:0005488//binding;GO:0045125	GO:0006952//defense response;GO:0007188//adenylate cyclase-modulating G-protein coupled receptor signaling pathway;GO:0008283//cell proliferation;GO:0032502//developmental process;GO:0032611//interleukin-1 beta production;GO:0051480//cytosolic calcium ion homeostasis	gi|38788193|ref|NP_005217.2|/0/1
3936	3808	17	94	0.46	2.5	2.44222	Up	6.10786e-14	1.18712e-12	LCP1	lymphocyte cytosolic protein 1 (L-plastin)	K10382	GO:0001726//ruffle;GO:0015629//actin cytoskeleton;GO:0044444//cytoplasmic part;GO:0044459//plasma membrane part	GO:0003779//actin binding;GO:0046872//metal ion binding	GO:0002285;GO:0006886//intracellular protein transport;GO:0006950//response to stress;GO:0007015//actin filament organization;GO:0009887//organ morphogenesis	gi|167614506|ref|NP_002289.2|/0/1
9182	1796	10	55	0.58	3.14	2.43664	Up	1.16878e-08	1.32958e-07	RASSF9	Ras association (RalGDS/AF-6) domain family (N-terminal) member 9	K09856	GO:0000267//cell fraction;GO:0030658//transport vesicle membrane	GO:0005488//binding	GO:0006886//intracellular protein transport;GO:0016192//vesicle-mediated transport;GO:0023052//signaling	gi|114155158|ref|NP_005438.2|/0/1
5292	2751	41	227	1.55	8.38	2.43468	Up	1.07809e-31	4.98169e-30	PIM1	pim-1 oncogene	K04702	GO:0016020//membrane;GO:0043231//intracellular membrane-bounded organelle	GO:0004672//protein kinase activity;GO:0005515//protein binding;GO:0032559;GO:0046914//transition metal ion binding	GO:0006915//apoptotic process;GO:0031657;GO:0032501//multicellular organismal process;GO:0043392//negative regulation of DNA binding	gi|332823991|ref|XP_003311330.1|/0/1
9590	8246	105	567.73	1.31	6.92	2.40121	Up	1.84865e-75	2.2801e-73	AKAP12	A kinase (PRKA) anchor protein 12	K00907	GO:0016020//membrane;GO:0043232;GO:0044444//cytoplasmic part	GO:0019899//enzyme binding	GO:0006171//cAMP biosynthetic process;GO:0006886//intracellular protein transport;GO:0007166//cell surface receptor signaling pathway;GO:0010737//protein kinase A signaling cascade	gi|68533061|dbj|BAE06085.1|/0/1
23034	6698.48	291	1556	4.47	23.37	2.38631	Up	1.63961e-202	6.56003e-200	SAMD4A	sterile alpha motif domain containing 4A	-	GO:0005624//membrane fraction;GO:0043005//neuron projection;GO:0044424//intracellular part;GO:0044459//plasma membrane part	GO:0045182//translation regulator activity	GO:0006412//translation	gi|71051543|gb|AAH21726.2|/0/1
3162	1606	56	299	3.67	19.13	2.38198	Up	2.97058e-40	1.76556e-38	HMOX1	heme oxygenase (decycling) 1	K00510	GO:0031090//organelle membrane;GO:0031981//nuclear lumen;GO:0042598;GO:0044421//extracellular region part;GO:0044444//cytoplasmic part;GO:0044459//plasma membrane part	GO:0004620//phospholipase activity;GO:0005506//iron ion binding;GO:0016705//oxidoreductase activity, acting on paired donors, with incorporation or reduction of molecular oxygen;GO:0042802//identical protein binding;GO:0060089	GO:0000302//response to reactive oxygen species;GO:0002719;GO:0006355//regulation of transcription, DNA-dependent;GO:0006787;GO:0006810//transport;GO:0006875//cellular metal ion homeostasis;GO:0006954//inflammatory response;GO:0007249//I-kappaB kinase/NF-kappaB cascade;GO:0007584//response to nutrient;GO:0008284//positive regulation of cell proliferation;GO:0008285//negative regulation of cell pr…	gi|4504437|ref|NP_002124.1|/1.85718e-161/1
9945	3011	6	32	0.21	1.08	2.36257	Up	1.95156e-05	0.000131202	GFPT2	glutamine-fructose-6-phosphate transaminase 2	K00820	GO:0044444//cytoplasmic part	GO:0008483//transaminase activity;GO:0030246//carbohydrate binding	GO:0006000//fructose metabolic process;GO:0006045//N-acetylglucosamine biosynthetic process;GO:0006487//protein N-linked glycosylation;GO:0009064//glutamine family amino acid metabolic process;GO:0015980//energy derivation by oxidation of organic compounds	gi|4826742|ref|NP_005101.1|/0/1
646329	2228	7	37	0.33	1.69	2.35649	Up	4.45838e-06	3.41754e-05	LOC646329	uncharacterized LOC646329	-	-	-	-	gi|119604181|gb|EAW83775.1|/4.30688e-61/1
728932	1569	11.95	62.4	0.8	4.09	2.35403	Up	9.64648e-10	1.24208e-08	GPR89C	G protein-coupled receptor 89C	-	GO:0000139//Golgi membrane;GO:0031224//intrinsic to membrane	GO:0005244//voltage-gated ion channel activity;GO:0060089	GO:0007249//I-kappaB kinase/NF-kappaB cascade;GO:0043269//regulation of ion transport;GO:0045851//pH reduction	gi|148234741|ref|NP_001091085.1|/5.26147e-177/1
256815	2943	5	26	0.18	0.9	2.32193	Up	0.000145805	0.000817147	C10orf67	chromosome 10 open reading frame 67	-	-	-	-	gi|194353968|ref|NP_714925.2|/3.80856e-92/1
5054	3207	522	2643	16.89	83.51	2.30578	Up	0	0	SERPINE1	serpin peptidase inhibitor, clade E (nexin, plasminogen activator inhibitor type 1), member 1	K03982	GO:0000267//cell fraction;GO:0016020//membrane;GO:0031091//platelet alpha granule;GO:0044421//extracellular region part	GO:0004866//endopeptidase inhibitor activity;GO:0019899//enzyme binding	GO:0001775//cell activation;GO:0001819//positive regulation of cytokine production;GO:0001953//negative regulation of cell-matrix adhesion;GO:0002540//leukotriene production involved in inflammatory response;GO:0002548//monocyte chemotaxis;GO:0006887//exocytosis;GO:0006915//apoptotic process;GO:0006979//response to oxidative stress;GO:0007569//cell aging;GO:0008283//cell proliferation;GO:0009629/…	gi|221041958|dbj|BAH12656.1|/0/1
5806	1955	11	53	0.59	2.77	2.2311	Up	9.87168e-08	9.89218e-07	PTX3	pentraxin 3, long	K01672	-	GO:0030247//polysaccharide binding	GO:0002252;GO:0006952//defense response;GO:0009620//response to fungus;GO:0031328//positive regulation of cellular biosynthetic process;GO:0045807//positive regulation of endocytosis	gi|167900484|ref|NP_002843.2|/0/1
2113	5240.81	452	2168	8.9	41.69	2.22782	Up	3.25158e-259	1.72061e-256	ETS1	v-ets erythroblastosis virus E26 oncogene homolog 1 (avian)	K02678	GO:0043231//intracellular membrane-bounded organelle;GO:0043234//protein complex	GO:0001071//nucleic acid binding transcription factor activity;GO:0003677//DNA binding;GO:0005515//protein binding;GO:0030528//transcription regulator activity	GO:0006928//cellular component movement;GO:0008283//cell proliferation;GO:0009605//response to external stimulus;GO:0010551;GO:0012502//induction of programmed cell death;GO:0016477//cell migration;GO:0021536//diencephalon development;GO:0022602//ovulation cycle process;GO:0022617//extracellular matrix disassembly;GO:0030575;GO:0034097//response to cytokine stimulus;GO:0034405//response to fluid …	gi|4885219|ref|NP_005229.1|/0/1
22891	4215.13	80	377	1.97	9.03	2.19653	Up	6.76894e-46	4.7452e-44	ZNF365	zinc finger protein 365	K10316	GO:0044464//cell part	GO:0046914//transition metal ion binding	-	gi|40789310|ref|NP_955522.1|/1.78711e-173/1
5997	1375	15	70	1.15	5.26	2.19343	Up	1.34344e-09	1.71101e-08	RGS2	regulator of G-protein signaling 2, 24kDa	K07524	GO:0016020//membrane;GO:0043231//intracellular membrane-bounded organelle	GO:0005515//protein binding;GO:0008047//enzyme activator activity;GO:0060089	GO:0007186//G-protein coupled receptor signaling pathway;GO:0043087//regulation of GTPase activity;GO:0045444//fat cell differentiation;GO:0048232//male gamete generation	gi|4506517|ref|NP_002914.1|/9.6824e-108/1
8061	1668	515	2385	32.48	146.79	2.17613	Up	5.9495e-277	3.36537e-274	FOSL1	FOS-like antigen 1	K04502	GO:0016020//membrane;GO:0042598;GO:0043231//intracellular membrane-bounded organelle;GO:0044444//cytoplasmic part	GO:0005488//binding;GO:0030528//transcription regulator activity	GO:0000302//response to reactive oxygen species;GO:0006915//apoptotic process;GO:0006952//defense response;GO:0007611//learning or memory;GO:0008283//cell proliferation;GO:0009605//response to external stimulus;GO:0009628//response to abiotic stimulus;GO:0022414//reproductive process;GO:0045897//positive regulation of transcription during mitosis;GO:0051384//response to glucocorticoid stimulus;GO…	gi|4885243|ref|NP_005429.1|/1.63737e-83/1
162514	6131.17	36	166	0.61	2.73	2.16202	Up	1.02078e-20	3.15345e-19	TRPV3	transient receptor potential cation channel, subfamily V, member 3	K04972	GO:0031224//intrinsic to membrane	GO:0005261//cation channel activity	GO:0006810//transport;GO:0009628//response to abiotic stimulus	gi|397477854|ref|XP_003810283.1|/0/1
3557	1799.03	24	107	1.37	6.09	2.15227	Up	1.66592e-13	3.14474e-12	IL1RN	interleukin 1 receptor antagonist	K05481	GO:0005815//microtubule organizing center;GO:0016020//membrane;GO:0043231//intracellular membrane-bounded organelle;GO:0044421//extracellular region part	GO:0005126//cytokine receptor binding	GO:0001959//regulation of cytokine-mediated signaling pathway;GO:0002376//immune system process;GO:0006952//defense response;GO:0030072//peptide hormone secretion;GO:0031960//response to corticosteroid stimulus;GO:0044238//primary metabolic process	gi|27894319|ref|NP_776214.1|/8.8521e-99/1
221393	3180	12	54	0.39	1.72	2.14086	Up	1.6831e-07	1.63661e-06	GPR115	G protein-coupled receptor 115	K08457	GO:0031224//intrinsic to membrane	GO:0004888//transmembrane signaling receptor activity	GO:0007186//G-protein coupled receptor signaling pathway	gi|116517328|ref|NP_722580.3|/0/1
2921	1166	21	94	1.92	8.37	2.12412	Up	4.59494e-12	7.63682e-11	CXCL3	chemokine (C-X-C motif) ligand 3	K05505	GO:0000267//cell fraction;GO:0044421//extracellular region part	GO:0005125//cytokine activity	GO:0009607//response to biotic stimulus;GO:0030595//leukocyte chemotaxis	gi|54144650|ref|NP_002081.2|/4.16462e-37/1
3624	2175	92	405	4.42	19	2.10388	Up	1.59037e-46	1.15436e-44	INHBA	inhibin, beta A	K04667	GO:0043511;GO:0048180	GO:0005102//receptor binding;GO:0030528//transcription regulator activity;GO:0046983//protein dimerization activity;GO:0060089	GO:0001553//luteinization;GO:0001704//formation of primary germ layer;GO:0002762//negative regulation of myeloid leukocyte differentiation;GO:0006357//regulation of transcription from RNA polymerase II promoter;GO:0006950//response to stress;GO:0008283//cell proliferation;GO:0008544//epidermis development;GO:0009887//organ morphogenesis;GO:0012502//induction of programmed cell death;GO:0016049//c…	gi|4504699|ref|NP_002183.1|/0/1
100507127	3087	37	159	1.24	5.22	2.07371	Up	8.07488e-19	2.21506e-17	LINC00707	long intergenic non-protein coding RNA 707	-	-	-	-	gi|119606794|gb|EAW86388.1|/1.53909e-67/1
7483	1240	20	86	1.71	7.19	2.072	Up	8.16918e-11	1.1755e-09	WNT9A	wingless-type MMTV integration site family, member 9A	K01064	GO:0016020//membrane;GO:0031012//extracellular matrix	GO:0005102//receptor binding;GO:0005198//structural molecule activity;GO:0060089	GO:0000082//G1/S transition of mitotic cell cycle;GO:0000122//negative regulation of transcription from RNA polymerase II promoter;GO:0002062//chondrocyte differentiation;GO:0003002//regionalization;GO:0007154//cell communication;GO:0008283//cell proliferation;GO:0008589//regulation of smoothened signaling pathway;GO:0010466//negative regulation of peptidase activity;GO:0010941//regulation of cel…	gi|15082261|ref|NP_003386.1|/0/1
79669	2259.95	71	300	3.23	13.53	2.06656	Up	1.10691e-33	5.53589e-32	C3orf52	chromosome 3 open reading frame 52	K14726	GO:0031090//organelle membrane;GO:0031224//intrinsic to membrane;GO:0043231//intracellular membrane-bounded organelle	-	-	gi|284519718|ref|NP_001165218.1|/1.95755e-129/1
9388	4143	232	990	5.79	24.14	2.05979	Up	3.03214e-108	6.2174e-106	LIPG	lipase, endothelial	K01046	GO:0044421//extracellular region part	GO:0004091//carboxylesterase activity;GO:0005539//glycosaminoglycan binding;GO:0016298//lipase activity	GO:0006644//phospholipid metabolic process;GO:0010982;GO:0030301//cholesterol transport;GO:0031323//regulation of cellular metabolic process;GO:0031667//response to nutrient levels;GO:0034369//plasma lipoprotein particle remodeling;GO:0055092//sterol homeostasis	gi|5174497|ref|NP_006024.1|/0/1
3400	3891	8	33	0.21	0.86	2.03395	Up	9.29276e-05	0.000545397	ID4	inhibitor of DNA binding 4, dominant negative helix-loop-helix protein	K04680	GO:0043231//intracellular membrane-bounded organelle	GO:0003712//transcription cofactor activity;GO:0008134//transcription factor binding;GO:0030528//transcription regulator activity	GO:0006357//regulation of transcription from RNA polymerase II promoter;GO:0008104//protein localization;GO:0008283//cell proliferation;GO:0014003//oligodendrocyte development;GO:0021543//pallium development;GO:0021953//central nervous system neuron differentiation;GO:0022402//cell cycle process;GO:0045597//positive regulation of cell differentiation;GO:0045686//negative regulation of glial cell …	gi|13624309|ref|NP_112443.1|/2.98316e-47/1
3575	4617	127	531	2.84	11.6	2.03016	Up	8.1305e-58	7.49285e-56	IL7R	interleukin 7 receptor	K05072	GO:0009986//cell surface;GO:0031224//intrinsic to membrane	GO:0004896//cytokine receptor activity	GO:0001911;GO:0002440;GO:0006310//DNA recombination;GO:0007166//cell surface receptor signaling pathway;GO:0032535//regulation of cellular component size;GO:0032989;GO:0033077//T cell differentiation in thymus;GO:0040007//growth;GO:0042113//B cell activation;GO:0042592//homeostatic process	gi|28610151|ref|NP_002176.2|/0/1
10468	1898.75	157	650	8.68	35.03	2.01282	Up	9.21004e-70	1.04918e-67	FST	follistatin	K04661	GO:0043231//intracellular membrane-bounded organelle	GO:0032403//protein complex binding;GO:0043394//proteoglycan binding;GO:0060089	GO:0001942//hair follicle development;GO:0006357//regulation of transcription from RNA polymerase II promoter;GO:0008283//cell proliferation;GO:0008406//gonad development;GO:0019953//sexual reproduction;GO:0030097//hemopoiesis;GO:0032277//negative regulation of gonadotropin secretion;GO:0032924//activin receptor signaling pathway;GO:0042476//odontogenesis;GO:0045595//regulation of cell differenti…	gi|7242222|ref|NP_037541.1|/0/1
6376	3304	63	260	1.98	7.97	2.00908	Up	8.44414e-29	3.57927e-27	CX3CL1	chemokine (C-X3-C motif) ligand 1	K05508	GO:0031224//intrinsic to membrane;GO:0044421//extracellular region part	GO:0005125//cytokine activity	GO:0006915//apoptotic process;GO:0007166//cell surface receptor signaling pathway;GO:0009611//response to wounding;GO:0022409//positive regulation of cell-cell adhesion;GO:0030595//leukocyte chemotaxis;GO:0031349//positive regulation of defense response;GO:0032905;GO:0045321//leukocyte activation;GO:0045765//regulation of angiogenesis	gi|4506857|ref|NP_002987.1|/0/1
3576	1718	423	1718	25.88	102.58	1.98684	Up	3.72278e-178	1.2463e-175	IL8	interleukin 8	K10030	GO:0044421//extracellular region part	GO:0005125//cytokine activity;GO:0045236//CXCR chemokine receptor binding	GO:0002274;GO:0002690//positive regulation of leukocyte chemotaxis;GO:0006952//defense response;GO:0007155//cell adhesion;GO:0007166//cell surface receptor signaling pathway;GO:0008283//cell proliferation;GO:0019932//second-messenger-mediated signaling;GO:0022402//cell cycle process;GO:0032496//response to lipopolysaccharide;GO:0045069//regulation of viral genome replication;GO:0048565//digestive…	gi|33959|emb|CAA77745.1|/2.57618e-39/1
200879	2478	75	301	3.15	12.36	1.97226	Up	2.85992e-32	1.3559e-30	LIPH	lipase, member H	K01066;K13618	GO:0044464//cell part	GO:0003824//catalytic activity	GO:0006629//lipid metabolic process	gi|21245106|ref|NP_640341.1|/0/1
84981	2288.38	86	292	3.37	13	1.94769	Up	1.64571e-26	6.41241e-25	MIR22HG	MIR22 host gene (non-protein coding)	-	-	-	-	gi|397492014|ref|XP_003816928.1|/1.61054e-44/1
57214	7080	29	114	0.42	1.62	1.94753	Up	6.82218e-13	1.22441e-11	KIAA1199	KIAA1199	K09666	GO:0044424//intracellular part	-	-	gi|426380059|ref|XP_004056701.1|/0/1
5271	3302.67	337.03	1332	10.69	40.85	1.93407	Up	5.32472e-135	1.3438e-132	SERPINB8	serpin peptidase inhibitor, clade B (ovalbumin), member 8	K13965;K13963	GO:0044444//cytoplasmic part	GO:0004866//endopeptidase inhibitor activity;GO:0005488//binding	GO:0006508//proteolysis;GO:0010466//negative regulation of peptidase activity	gi|73623033|ref|NP_001027018.1|/5.09512e-136/1
9586	7777.69	300	1169	3.97	15.11	1.92829	Up	4.52566e-117	1.01697e-114	CREB5	cAMP responsive element binding protein 5	K09047	GO:0043231//intracellular membrane-bounded organelle	GO:0001071//nucleic acid binding transcription factor activity;GO:0003677//DNA binding;GO:0005515//protein binding;GO:0046872//metal ion binding;GO:0046914//transition metal ion binding	GO:0006355//regulation of transcription, DNA-dependent	gi|59938776|ref|NP_001011666.1|/1.3798e-54/1
84665	5537.32	13	48	0.23	0.87	1.91938	Up	7.29906e-06	5.31678e-05	MYPN	myopalladin	K12567	GO:0030016//myofibril;GO:0043231//intracellular membrane-bounded organelle;GO:0044424//intracellular part	GO:0008092//cytoskeletal protein binding	-	gi|372220099|ref|NP_001243197.1|/0/1
9020	4476	164	626	3.79	14.12	1.89747	Up	3.01916e-62	3.05718e-60	MAP3K14	mitogen-activated protein kinase kinase kinase 14	K04466	GO:0044444//cytoplasmic part	GO:0004702//receptor signaling protein serine/threonine kinase activity;GO:0032559	GO:0006464//cellular protein modification process;GO:0007249//I-kappaB kinase/NF-kappaB cascade;GO:0009612//response to mechanical stimulus;GO:0031294	gi|115298645|ref|NP_003945.2|/0/1
57608	9300	21	79	0.23	0.85	1.88583	Up	5.36248e-09	6.36513e-08	KIAA1462	KIAA1462	K11447;K08857;K00591	-	-	-	gi|58257690|dbj|BAA95986.2|/0/1
133	1449	45	169	3.28	12.02	1.87367	Up	1.14092e-17	2.90616e-16	ADM	adrenomedullin	K12333	GO:0000267//cell fraction;GO:0044421//extracellular region part;GO:0044424//intracellular part	GO:0001664//G-protein coupled receptor binding	GO:0002027//regulation of heart rate;GO:0002237//response to molecule of bacterial origin;GO:0006164//purine nucleotide biosynthetic process;GO:0006700//C21-steroid hormone biosynthetic process;GO:0006950//response to stress;GO:0007154//cell communication;GO:0008283//cell proliferation;GO:0009914//hormone transport;GO:0014020;GO:0019229//regulation of vasoconstriction;GO:0019935//cyclic-nucleotid…	gi|402894246|ref|XP_003910279.1|/7.92066e-102/1
7280	1621	72.66	272.33	4.72	17.26	1.87057	Up	1.09577e-27	4.48254e-26	TUBB2A	tubulin, beta 2A class IIa	K07375	GO:0015630//microtubule cytoskeleton;GO:0032991//macromolecular complex	GO:0017111//nucleoside-triphosphatase activity;GO:0032561//guanyl ribonucleotide binding	GO:0000087//M phase of mitotic cell cycle;GO:0006458//'de novo' protein folding;GO:0007017//microtubule-based process;GO:0009207;GO:0016477//cell migration;GO:0030154//cell differentiation;GO:0043623//cellular protein complex assembly	gi|471412143|ref|XP_004387621.1|/0/1
163259	4326.35	14	50	0.32	1.17	1.87036	Up	6.85968e-06	5.02798e-05	DENND2C	DENN/MADD domain containing 2C	K01289;K12861	-	-	-	gi|373938464|ref|NP_001243333.1|/0/1
3084	2691.2	128	450	4.7	16.99	1.85395	Up	1.50378e-41	9.23893e-40	NRG1	neuregulin 1	K05455	GO:0016021//integral to membrane;GO:0031224//intrinsic to membrane;GO:0043231//intracellular membrane-bounded organelle;GO:0044421//extracellular region part;GO:0044459//plasma membrane part;GO:0045202//synapse	GO:0000989//transcription factor binding transcription factor activity;GO:0005102//receptor binding;GO:0030296//protein tyrosine kinase activator activity	GO:0007169//transmembrane receptor protein tyrosine kinase signaling pathway;GO:0007610//behavior;GO:0008015//blood circulation;GO:0008284//positive regulation of cell proliferation;GO:0008366//axon ensheathment;GO:0008645//hexose transport;GO:0009611//response to wounding;GO:0010659//cardiac muscle cell apoptotic process;GO:0014031//mesenchymal cell development;GO:0016049//cell growth;GO:0030155…	gi|7669526|ref|NP_039258.1|/0/1
168455	4426	111	406	2.59	9.26	1.83806	Up	3.0359e-39	1.75355e-37	CCDC71L	coiled-coil domain containing 71-like	-	-	-	-	gi|31417392|gb|AAH13906.1|/4.54397e-148/1
80271	3398	178	650	5.43	19.37	1.8348	Up	1.02358e-61	1.0115e-59	ITPKC	inositol-trisphosphate 3-kinase C	K00911	GO:0043231//intracellular membrane-bounded organelle	GO:0005515//protein binding;GO:0032559;GO:0051766//inositol trisphosphate kinase activity	-	gi|18643383|ref|NP_079470.1|/0/1
166929	6065.26	190	697	3.25	11.57	1.83188	Up	2.2767e-66	2.4898e-64	SGMS2	sphingomyelin synthase 2	K04714	GO:0016021//integral to membrane;GO:0031228//intrinsic to Golgi membrane	GO:0016780//phosphotransferase activity, for other substituted phosphate groups	GO:0006684//sphingomyelin metabolic process	gi|22749271|ref|NP_689834.1|/0/1
10391	3344	13	47	0.4	1.42	1.82782	Up	1.14843e-05	8.10969e-05	CORO2B	coronin, actin binding protein, 2B	K13882;K13887	GO:0005856//cytoskeleton	GO:0003779//actin binding	GO:0007010//cytoskeleton organization	gi|148529011|ref|NP_006082.3|/0/1
27111	1586.73	75.79	273.2	5	17.7	1.82375	Up	8.91268e-27	3.52298e-25	SDCBP2	syndecan binding protein (syntenin) 2	K04531	GO:0016020//membrane;GO:0044424//intracellular part	GO:0042802//identical protein binding;GO:0046983//protein dimerization activity	GO:0006810//transport;GO:0007165//signal transduction;GO:0048731	gi|134152672|ref|NP_536737.3|/4.94972e-120/1
157506	3981	180.72	649.26	4.7	16.48	1.80998	Up	8.3336e-61	8.08902e-59	RDH10	retinol dehydrogenase 10 (all-trans)	K11151	GO:0031090//organelle membrane;GO:0031224//intrinsic to membrane;GO:0042598;GO:0043231//intracellular membrane-bounded organelle	GO:0008106//alcohol dehydrogenase (NADP+) activity	GO:0001822//kidney development;GO:0014031//mesenchymal cell development;GO:0016331//morphogenesis of embryonic epithelium;GO:0030326//embryonic limb morphogenesis;GO:0042573//retinoic acid metabolic process;GO:0043009//chordate embryonic development;GO:0043010//camera-type eye development;GO:0045137//development of primary sexual characteristics;GO:0050953//sensory perception of light stimulus;GO…	gi|440895634|gb|ELR47777.1|/0/1
100874366	1408	22	78	1.65	5.72	1.79355	Up	1.94673e-08	2.14467e-07	HOXC-AS5	HOXC cluster antisense RNA 5	K09298	GO:0043231//intracellular membrane-bounded organelle	GO:0001071//nucleic acid binding transcription factor activity;GO:0003677//DNA binding	GO:0003002//regionalization;GO:0006351//transcription, DNA-dependent;GO:0008544//epidermis development;GO:0009887//organ morphogenesis	gi|470595925|ref|XP_004310831.1|/7.82314e-28/1
1906	2112	64	227	3.17	10.97	1.79101	Up	6.16766e-22	2.01542e-20	EDN1	endothelin 1	K05227	GO:0044421//extracellular region part;GO:0044424//intracellular part	GO:0031705//bombesin receptor binding	GO:0000122//negative regulation of transcription from RNA polymerase II promoter;GO:0001101//response to acid;GO:0001525//angiogenesis;GO:0001775//cell activation;GO:0001990;GO:0002027//regulation of heart rate;GO:0002237//response to molecule of bacterial origin;GO:0002790//peptide secretion;GO:0003002//regionalization;GO:0003014//renal system process;GO:0003300//cardiac muscle hypertrophy;GO:00…	gi|269995983|ref|NP_001161791.1|/7.73846e-105/1
3399	1252	230	814	19.51	67.36	1.78768	Up	2.568e-74	3.09746e-72	ID3	inhibitor of DNA binding 3, dominant negative helix-loop-helix protein	K04680	GO:0043231//intracellular membrane-bounded organelle	GO:0001071//nucleic acid binding transcription factor activity;GO:0003712//transcription cofactor activity;GO:0005515//protein binding;GO:0030528//transcription regulator activity	GO:0001822//kidney development;GO:0006260//DNA replication;GO:0006357//regulation of transcription from RNA polymerase II promoter;GO:0006915//apoptotic process;GO:0006950//response to stress;GO:0007049//cell cycle;GO:0007399//nervous system development;GO:0009887//organ morphogenesis;GO:0010033//response to organic substance;GO:0030154//cell differentiation;GO:0043392//negative regulation of DNA…	gi|466086019|ref|XP_004285698.1|/1.61828e-73/1
100506658	6263.45	287.78	1012.71	4.75	16.27	1.77621	Up	1.37943e-91	2.30899e-89	OCLN	occludin	K06088	GO:0000267//cell fraction;GO:0031224//intrinsic to membrane;GO:0043296//apical junction complex;GO:0044444//cytoplasmic part	GO:0005488//binding;GO:0008172	GO:0006575//cellular modified amino acid metabolic process;GO:0006790//sulfur compound metabolic process;GO:0006915//apoptotic process;GO:0048545//response to steroid hormone stimulus;GO:0065003	gi|4505487|ref|NP_002529.1|/0/1
5329	1557.12	366	1286	25.11	84.95	1.75835	Up	1.97229e-115	4.37208e-113	PLAUR	plasminogen activator, urokinase receptor	K03985	GO:0031090//organelle membrane;GO:0031224//intrinsic to membrane;GO:0044432//endoplasmic reticulum part	GO:0004872//receptor activity;GO:0005515//protein binding	GO:0006497//protein lipidation;GO:0006508//proteolysis;GO:0023052//signaling;GO:0030195//negative regulation of blood coagulation;GO:0042221//response to chemical stimulus;GO:0042246//tissue regeneration	gi|53829381|ref|NP_001005377.1|/3.24138e-154/1
84803	2652.86	167	572	6.51	21.91	1.75086	Up	7.05924e-51	5.67646e-49	AGPAT9	1-acylglycerol-3-phosphate O-acyltransferase 9	K13506	GO:0031090//organelle membrane;GO:0031224//intrinsic to membrane;GO:0043231//intracellular membrane-bounded organelle	GO:0008374//O-acyltransferase activity	GO:0006641//triglyceride metabolic process;GO:0006644//phospholipid metabolic process;GO:0009966//regulation of signal transduction	gi|397525443|ref|XP_003832678.1|/0/1
57458	5867	25	86	0.44	1.48	1.75002	Up	6.56646e-09	7.69951e-08	TMCC3	transmembrane and coiled-coil domain family 3	-	GO:0031224//intrinsic to membrane	-	-	gi|188497714|ref|NP_065749.2|/0/1
10936	2159	63	216.86	3.05	10.25	1.74874	Up	3.24226e-20	9.70548e-19	GPR75	G protein-coupled receptor 75	K08417	GO:0016021//integral to membrane	GO:0004888//transmembrane signaling receptor activity	GO:0007166//cell surface receptor signaling pathway	gi|5803025|ref|NP_006785.1|/0/1
3486	2620	203	699	8.07	27.12	1.74872	Up	3.67876e-62	3.70223e-60	IGFBP3	insulin-like growth factor binding protein 3	K10138	GO:0000267//cell fraction;GO:0016942//insulin-like growth factor binding protein complex;GO:0043231//intracellular membrane-bounded organelle	GO:0005520//insulin-like growth factor binding;GO:0043169//cation binding	GO:0001503//ossification;GO:0001932//regulation of protein phosphorylation;GO:0006915//apoptotic process;GO:0007165//signal transduction;GO:0008285//negative regulation of cell proliferation;GO:0014909//smooth muscle cell migration;GO:0016049//cell growth;GO:0045661//regulation of myoblast differentiation	gi|34534492|dbj|BAC87023.1|/7.43455e-148/1
126917	5835	461	1579	8.14	27.25	1.74316	Up	2.66818e-137	6.83888e-135	IFFO2	intermediate filament family orphan 2	K00294;K07606	-	-	-	gi|402853163|ref|XP_003891269.1|/0/1
6364	849.69	211	718	26.85	89.08	1.73018	Up	5.8607e-63	6.00868e-61	CCL20	chemokine (C-C motif) ligand 20	K14625	GO:0044421//extracellular region part	GO:0005125//cytokine activity	GO:0002376//immune system process;GO:0006952//defense response;GO:0007154//cell communication;GO:0023052//signaling;GO:0042221//response to chemical stimulus;GO:0042465	gi|4759076|ref|NP_004582.1|/1.86348e-40/1
100862671	2116	40	136	1.98	6.56	1.7282	Up	3.79254e-13	6.9434e-12	LOC100862671	uncharacterized LOC100862671	K00871	GO:0032991//macromolecular complex;GO:0043231//intracellular membrane-bounded organelle	GO:0003676//nucleic acid binding;GO:0003712//transcription cofactor activity;GO:0004468//lysine N-acetyltransferase activity;GO:0017111//nucleoside-triphosphatase activity;GO:0032559	GO:0006325//chromatin organization;GO:0006355//regulation of transcription, DNA-dependent;GO:0051704	gi|378744186|ref|NP_001243758.1|/1.06868e-45/1
7057	5820	22487	75708	398.32	1309.85	1.7174	Up	0	0	THBS1	thrombospondin 1	K04659	GO:0005615//extracellular space;GO:0009986//cell surface;GO:0031091//platelet alpha granule	GO:0001948//glycoprotein binding;GO:0005102//receptor binding;GO:0005518//collagen binding;GO:0005539//glycosaminoglycan binding;GO:0005543//phospholipid binding;GO:0017134//fibroblast growth factor binding;GO:0032403//protein complex binding;GO:0043498//cell surface binding;GO:0046872//metal ion binding;GO:0071813//lipoprotein particle binding	GO:0000165//MAPK cascade;GO:0001818//negative regulation of cytokine production;GO:0001935//endothelial cell proliferation;GO:0001953//negative regulation of cell-matrix adhesion;GO:0002468;GO:0002504//antigen processing and presentation of peptide or polysaccharide antigen via MHC class II;GO:0002690//positive regulation of leukocyte chemotaxis;GO:0002696//positive regulation of leukocyte activa…	gi|62089410|dbj|BAD93149.1|/0/1
6525	3329.29	751	2513	23.4	76.45	1.70801	Up	1.5521e-211	6.52836e-209	SMTN	smoothelin	K05699;K06115	GO:0005856//cytoskeleton	GO:0005198//structural molecule activity;GO:0008092//cytoskeletal protein binding	GO:0006936//muscle contraction;GO:0048513//organ development	gi|333360860|ref|NP_001193947.1|/0/1
2634	2595	87	291	3.49	11.4	1.70773	Up	5.45164e-26	2.07974e-24	GBP2	guanylate binding protein 2, interferon-inducible	-	GO:0016020//membrane	GO:0017111//nucleoside-triphosphatase activity;GO:0032561//guanyl ribonucleotide binding	GO:0002376//immune system process;GO:0009207;GO:0019221//cytokine-mediated signaling pathway	gi|38327558|ref|NP_004111.2|/0/1
11010	3924	458	1526	12.08	39.31	1.70228	Up	1.43115e-128	3.50397e-126	GLIPR1	GLI pathogenesis-related 1	K06961	GO:0031224//intrinsic to membrane	-	GO:0006629//lipid metabolic process	gi|426373505|ref|XP_004053642.1|/1.96012e-147/1
10979	3351	438	1454	13.55	43.94	1.69724	Up	4.61248e-122	1.0809e-119	FERMT2	fermitin family member 2	K06271	GO:0005884//actin filament;GO:0005924//cell-substrate adherens junction;GO:0032432//actin filament bundle;GO:0044444//cytoplasmic part	-	GO:0007010//cytoskeleton organization;GO:0034330;GO:0065008	gi|505033|emb|CAA80852.1|/0/1
29948	1958	25	83	1.34	4.33	1.69213	Up	2.39362e-08	2.60378e-07	OSGIN1	oxidative stress induced growth inhibitor 1	-	-	GO:0005102//receptor binding	GO:0016049//cell growth;GO:0032501//multicellular organismal process;GO:0048869//cellular developmental process;GO:0050789//regulation of biological process	gi|119615918|gb|EAW95512.1|/0/1
2635	3051	50	165	1.7	5.48	1.68864	Up	3.70784e-15	7.85832e-14	GBP3	guanylate binding protein 3	-	GO:0031224//intrinsic to membrane	GO:0017111//nucleoside-triphosphatase activity;GO:0032561//guanyl ribonucleotide binding	GO:0009207;GO:0019221//cytokine-mediated signaling pathway	gi|112382372|ref|NP_060754.2|/0/1
2707	1870.11	727	2327	39.53	127.37	1.68801	Up	9.09216e-186	3.38972e-183	GJB3	gap junction protein, beta 3, 31kDa	K07622	GO:0005921//gap junction	GO:0022829//wide pore channel activity	GO:0009987//cellular process;GO:0048513//organ development	gi|84040221|gb|AAI10641.1|/2.82637e-121/1
55901	3271.42	29.64	95.85	0.94	2.97	1.65973	Up	3.08092e-09	3.752e-08	THSD1	thrombospondin, type I, domain containing 1	K06841;K04659;K08624	GO:0031224//intrinsic to membrane;GO:0043227//membrane-bounded organelle	-	-	gi|8923894|ref|NP_061146.1|/0/1
7430	3143.81	3141	10036	103.78	323.57	1.64055	Up	0	0	EZR	ezrin	K08007	GO:0001726//ruffle;GO:0005815//microtubule organizing center;GO:0005902//microvillus;GO:0015629//actin cytoskeleton;GO:0031254//trailing edge;GO:0031981//nuclear lumen;GO:0044459//plasma membrane part	GO:0003779//actin binding	GO:0006935//chemotaxis;GO:0007015//actin filament organization;GO:0016337//cell-cell adhesion;GO:0022406//membrane docking;GO:0030154//cell differentiation;GO:0061245//establishment or maintenance of bipolar cell polarity;GO:0065008	gi|11276938|pir||T47177/0/1
57834	3010.55	27	79	0.87	2.66	1.61234	Up	5.29804e-07	4.78838e-06	CYP4F11	cytochrome P450, family 4, subfamily F, polypeptide 11	K00490	GO:0031090//organelle membrane;GO:0031224//intrinsic to membrane;GO:0042598;GO:0043231//intracellular membrane-bounded organelle	GO:0005506//iron ion binding;GO:0016709//oxidoreductase activity, acting on paired donors, with incorporation or reduction of molecular oxygen, NAD(P)H as one donor, and incorporation of one atom of oxygen;GO:0016712//oxidoreductase activity, acting on paired donors, with incorporation or reduction of molecular oxygen, reduced flavin or flavoprotein as one donor, and incorporation of one atom of …	GO:0006690//icosanoid metabolic process;GO:0006952//defense response	gi|193083178|ref|NP_067010.3|/0/1
100131998	2492	26.48	82.18	1.11	3.36	1.5979	Up	7.72428e-08	7.88482e-07	RRN3P3	RNA polymerase I transcription factor homolog (S. cerevisiae) pseudogene 3	K15216	GO:0031981//nuclear lumen	-	GO:0006352//DNA-dependent transcription, initiation	gi|410173215|ref|XP_003960700.1|/1.66475e-109/1
11186	1770	35	111	2.13	6.43	1.59397	Up	3.29668e-10	4.45092e-09	RASSF1	Ras association (RalGDS/AF-6) domain family member 1	K09850	GO:0005819//spindle;GO:0043231//intracellular membrane-bounded organelle	GO:0005515//protein binding;GO:0046914//transition metal ion binding	GO:0007050//cell cycle arrest;GO:0007264//small GTPase mediated signal transduction;GO:0016567//protein ubiquitination;GO:0031647//regulation of protein stability;GO:0033554//cellular response to stress	gi|25777684|ref|NP_733832.1|/1.73762e-133/1
57688	5519	115	353	2.15	6.44	1.58272	Up	3.54974e-28	1.47045e-26	ZSWIM6	zinc finger, SWIM-type containing 6	-	-	GO:0046914//transition metal ion binding	-	gi|210147522|ref|NP_065979.1|/0/1
1316	4667.33	1398	4271	30.86	92.32	1.58091	Up	0	0	KLF6	Kruppel-like factor 6	K09207	GO:0043231//intracellular membrane-bounded organelle	GO:0001071//nucleic acid binding transcription factor activity;GO:0003677//DNA binding;GO:0030528//transcription regulator activity;GO:0043566//structure-specific DNA binding;GO:0046872//metal ion binding;GO:0046914//transition metal ion binding	GO:0006355//regulation of transcription, DNA-dependent;GO:0006357//regulation of transcription from RNA polymerase II promoter;GO:0007166//cell surface receptor signaling pathway;GO:0009611//response to wounding;GO:0030098//lymphocyte differentiation	gi|236460752|ref|NP_001153597.1|/2.18847e-97/1
204010	1144	15	46	1.4	4.18	1.57808	Up	8.38022e-05	0.000496278	RPSAP52	ribosomal protein SA pseudogene 52	K02998	GO:0015935//small ribosomal subunit;GO:0016020//membrane;GO:0043231//intracellular membrane-bounded organelle	GO:0005515//protein binding;GO:0043021//ribonucleoprotein complex binding	GO:0000462//maturation of SSU-rRNA from tricistronic rRNA transcript (SSU-rRNA, 5.8S rRNA, LSU-rRNA);GO:0006412//translation;GO:0019080;GO:0031016//pancreas development;GO:0034621	gi|296198405|ref|XP_002746694.1|/2.17635e-67/1
152519	2204	41	125	1.94	5.78	1.57501	Up	7.85684e-11	1.13554e-09	NIPAL1	NIPA-like domain containing 1	K11447;K01539;K08857;K00939	GO:0016020//membrane	-	GO:0006811//ion transport	gi|46409302|ref|NP_997213.1|/8.30844e-166/1
26140	3983.58	17.79	51.69	0.44	1.31	1.57399	Up	4.39826e-05	0.000276645	TTLL3	tubulin tyrosine ligase-like family, member 3	K15010;K06047;K05755	GO:0005856//cytoskeleton;GO:0005930//axoneme	GO:0070735//protein-glycine ligase activity	GO:0006464//cellular protein modification process	gi|397486343|ref|XP_003814289.1|/0/1
1850	4491	39	119	0.9	2.67	1.56884	Up	2.1885e-10	3.01429e-09	DUSP8	dual specificity phosphatase 8	K04459	GO:0043231//intracellular membrane-bounded organelle	GO:0008138//protein tyrosine/serine/threonine phosphatase activity	GO:0000165//MAPK cascade;GO:0006464//cellular protein modification process;GO:0016311//dephosphorylation	gi|153281158|ref|NP_004411.2|/0/1
5971	2297	115	349	5.23	15.48	1.56552	Up	1.76389e-27	7.16208e-26	RELB	v-rel reticuloendotheliosis viral oncogene homolog B	K09253	GO:0043231//intracellular membrane-bounded organelle;GO:0044444//cytoplasmic part	GO:0001071//nucleic acid binding transcription factor activity;GO:0003676//nucleic acid binding;GO:0003712//transcription cofactor activity	GO:0001773//myeloid dendritic cell activation;GO:0006351//transcription, DNA-dependent;GO:0042093//T-helper cell differentiation	gi|35493878|ref|NP_006500.2|/0/1
8877	1903.74	74	229	4.17	12.31	1.56171	Up	5.30544e-19	1.4726e-17	SPHK1	sphingosine kinase 1	K04718	GO:0005626//insoluble fraction;GO:0016020//membrane;GO:0044444//cytoplasmic part	GO:0001727//lipid kinase activity;GO:0003676//nucleic acid binding;GO:0019903//protein phosphatase binding;GO:0032559;GO:0046872//metal ion binding	GO:0001959//regulation of cytokine-mediated signaling pathway;GO:0006066//alcohol metabolic process;GO:0006458//'de novo' protein folding;GO:0006939//smooth muscle contraction;GO:0007186//G-protein coupled receptor signaling pathway;GO:0007346//regulation of mitotic cell cycle;GO:0008284//positive regulation of cell proliferation;GO:0016049//cell growth;GO:0016477//cell migration;GO:0016567//prot…	gi|332260168|ref|XP_003279157.1|/0/1
3868	1720	815.34	2464.95	49.82	147	1.56102	Up	1.151e-182	4.10457e-180	KRT16	keratin 16	K07604	GO:0043234//protein complex	GO:0005198//structural molecule activity;GO:0005488//binding	GO:0007010//cytoskeleton organization;GO:0009888//tissue development	gi|297273007|ref|XP_002800548.1|/0/1
90637	907	21	63	2.49	7.3	1.55175	Up	5.3849e-06	4.04645e-05	ZFAND2A	zinc finger, AN1-type domain 2A	-	GO:0043231//intracellular membrane-bounded organelle	GO:0046914//transition metal ion binding	-	gi|119607603|gb|EAW87197.1|/3.94823e-105/1
91056	6595	220.26	657.21	3.44	10.03	1.54384	Up	3.05e-49	2.34893e-47	AP5B1	adaptor-related protein complex 5, beta 1 subunit	K11447;K00939	-	-	-	gi|379317153|ref|NP_612377.4|/0/1
3872	1574	6364	18818	426.01	1229.36	1.52895	Up	0	0	KRT17	keratin 17	K07604	GO:0005882//intermediate filament	GO:0005198//structural molecule activity;GO:0005488//binding	GO:0006412//translation;GO:0016049//cell growth;GO:0030216//keratinocyte differentiation;GO:0045104//intermediate filament cytoskeleton organization;GO:0045684//positive regulation of epidermis development;GO:0048729//tissue morphogenesis	gi|395749169|ref|XP_003778896.1|/0/1
51200	2817	85.09	250.36	3.14	9.02	1.52236	Up	2.41464e-19	6.84106e-18	CPA4	carboxypeptidase A4	K08637	-	GO:0008235//metalloexopeptidase activity;GO:0046914//transition metal ion binding	GO:0016570//histone modification	gi|61743916|ref|NP_057436.2|/0/1
7047	3027	24	70	0.82	2.35	1.51896	Up	2.51868e-06	2.01445e-05	TGM4	transglutaminase 4 (prostate)	K05621	-	GO:0016747//transferase activity, transferring acyl groups other than amino-acyl groups;GO:0016755;GO:0043169//cation binding	GO:0006464//cellular protein modification process	gi|156627577|ref|NP_003232.2|/0/1
4071	1712	1960	5711	120.33	342.22	1.50793	Up	0	0	TM4SF1	transmembrane 4 L six family member 1	-	GO:0016021//integral to membrane	-	-	gi|355559955|gb|EHH16683.1|/4.49879e-125/1
8609	8360.58	290	859	3.63	10.32	1.5074	Up	3.72452e-63	3.84258e-61	KLF7	Kruppel-like factor 7 (ubiquitous)	K09207	GO:0043231//intracellular membrane-bounded organelle	GO:0001071//nucleic acid binding transcription factor activity;GO:0003676//nucleic acid binding;GO:0003712//transcription cofactor activity;GO:0046914//transition metal ion binding	GO:0006355//regulation of transcription, DNA-dependent;GO:0006935//chemotaxis;GO:0048667//cell morphogenesis involved in neuron differentiation;GO:0048812//neuron projection morphogenesis	gi|432172759|emb|CCO02791.1|/2.36545e-62/1
2274	1579.49	486	1399	32.11	91.07	1.50395	Up	8.85612e-98	1.57908e-95	FHL2	four and a half LIM domains 2	K14380	GO:0005856//cytoskeleton;GO:0005924//cell-substrate adherens junction;GO:0031672//A band;GO:0031674//I band;GO:0043231//intracellular membrane-bounded organelle	GO:0003712//transcription cofactor activity;GO:0035258//steroid hormone receptor binding;GO:0046914//transition metal ion binding	GO:0006355//regulation of transcription, DNA-dependent;GO:0006629//lipid metabolic process;GO:0009719;GO:0030518//intracellular steroid hormone receptor signaling pathway	gi|82408395|gb|ABB73038.1|/0/1
90113	4040	22	63	0.56	1.58	1.49643	Up	1.06398e-05	7.56219e-05	VWA5B2	von Willebrand factor A domain containing 5B2	K10798	-	-	-	gi|222352129|ref|NP_612354.1|/0/1
3491	2295	796	2277	36.2	101.1	1.48172	Up	1.54331e-156	4.52079e-154	CYR61	cysteine-rich, angiogenic inducer, 61	K06829	-	GO:0005539//glycosaminoglycan binding;GO:0019838//growth factor binding	GO:0001525//angiogenesis;GO:0010033//response to organic substance;GO:0010810//regulation of cell-substrate adhesion;GO:0016049//cell growth;GO:0016337//cell-cell adhesion;GO:0043062//extracellular structure organization;GO:0048568//embryonic organ development	gi|31542331|ref|NP_001545.2|/0/1
29760	1787.12	17	49	1.01	2.81	1.47621	Up	9.8905e-05	0.000577585	BLNK	B-cell linker	K07371	GO:0016020//membrane;GO:0044424//intracellular part	GO:0030674//protein binding, bridging	GO:0006952//defense response;GO:0006955//immune response;GO:0007167//enzyme linked receptor protein signaling pathway;GO:0030098//lymphocyte differentiation	gi|7019535|ref|NP_037446.1|/0/1
8601	1721	41	116	2.5	6.91	1.46676	Up	2.77346e-09	3.38763e-08	RGS20	regulator of G-protein signaling 20	K07524	GO:0016020//membrane;GO:0043231//intracellular membrane-bounded organelle;GO:0044424//intracellular part	GO:0005488//binding;GO:0008047//enzyme activator activity	GO:0007186//G-protein coupled receptor signaling pathway	gi|41281805|ref|NP_733466.1|/1.77599e-141/1
9076	3452	2430	6789	72.97	199.09	1.44805	Up	0	0	CLDN1	claudin 1	K06087	GO:0016021//integral to membrane;GO:0043296//apical junction complex	GO:0005515//protein binding	GO:0016337//cell-cell adhesion;GO:0051704	gi|10863887|ref|NP_066924.1|/2.59274e-79/1
6385	2615	1896	5296	75.49	205.87	1.44738	Up	0	0	SDC4	syndecan 4	K06257	GO:0005924//cell-substrate adherens junction;GO:0016021//integral to membrane;GO:0030016//myofibril;GO:0043231//intracellular membrane-bounded organelle	GO:0004872//receptor activity;GO:0019901//protein kinase binding	GO:0001954//positive regulation of cell-matrix adhesion;GO:0032233//positive regulation of actin filament bundle assembly;GO:0033674//positive regulation of kinase activity;GO:0035295//tube development	gi|38201675|ref|NP_002990.2|/3.33296e-84/1
89795	9758	37	103	0.39	1.06	1.44252	Up	3.17066e-08	3.40167e-07	NAV3	neuron navigator 3	K05699;K04437	-	-	-	gi|120953251|ref|NP_055718.4|/0/1
1613	2105	227	630	11.28	30.55	1.43741	Up	9.6425e-43	6.10716e-41	DAPK3	death-associated protein kinase 3	K08803	GO:0016604//nuclear body	GO:0004672//protein kinase activity;GO:0030275//LRR domain binding;GO:0032559	GO:0006325//chromatin organization;GO:0006464//cellular protein modification process;GO:0012502//induction of programmed cell death;GO:0030154//cell differentiation;GO:0035556//intracellular signal transduction	gi|4557511|ref|NP_001339.1|/0/1
11072	1508	277	766	19.38	52.3	1.43224	Up	2.4871e-51	2.01972e-49	DUSP14	dual specificity phosphatase 14	K04459	-	GO:0008138//protein tyrosine/serine/threonine phosphatase activity	GO:0006470//protein dephosphorylation	gi|5902002|ref|NP_008957.1|/1.92599e-112/1
4088	6034.4	1051	2881	18	48.06	1.41684	Up	1.6072e-185	5.85879e-183	SMAD3	SMAD family member 3	K04500	GO:0019866//organelle inner membrane;GO:0031981//nuclear lumen;GO:0043234//protein complex;GO:0044444//cytoplasmic part	GO:0001071//nucleic acid binding transcription factor activity;GO:0001085//RNA polymerase II transcription factor binding;GO:0003704//specific RNA polymerase II transcription factor activity;GO:0005072//transforming growth factor beta receptor, cytoplasmic mediator activity;GO:0005126//cytokine receptor binding;GO:0016564//transcription repressor activity;GO:0019900//kinase binding;GO:0042802//id…	GO:0000122//negative regulation of transcription from RNA polymerase II promoter;GO:0001649//osteoblast differentiation;GO:0001704//formation of primary germ layer;GO:0001837//epithelial to mesenchymal transition;GO:0001932//regulation of protein phosphorylation;GO:0001954//positive regulation of cell-matrix adhesion;GO:0002682//regulation of immune system process;GO:0003143//embryonic heart tube…	gi|5174513|ref|NP_005893.1|/0/1
7779	2034	196	532	10.08	26.72	1.40642	Up	3.39672e-35	1.76328e-33	SLC30A1	solute carrier family 30 (zinc transporter), member 1	K14688	GO:0031224//intrinsic to membrane;GO:0042383//sarcolemma;GO:0043227//membrane-bounded organelle	GO:0005246//calcium channel regulator activity;GO:0046915//transition metal ion transmembrane transporter activity	GO:0006875//cellular metal ion homeostasis;GO:0007269//neurotransmitter secretion;GO:0009636//response to toxic substance;GO:0015691//cadmium ion transport;GO:0034766//negative regulation of ion transmembrane transport;GO:0043009//chordate embryonic development;GO:0070588//calcium ion transmembrane transport;GO:0071578//zinc ion transmembrane import	gi|52352803|ref|NP_067017.2|/0/1
284207	1348	140	380	11	29.13	1.405	Up	1.34191e-25	5.00287e-24	METRNL	meteorin, glial cell differentiation regulator-like	K00901	-	-	-	gi|52345387|ref|NP_001004431.1|/2.60131e-158/1
3673	7854.51	1303	3520.4	17.12	45.04	1.39552	Up	3.24364e-221	1.40023e-218	ITGA2	integrin, alpha 2 (CD49B, alpha 2 subunit of VLA-2 receptor)	K06481	GO:0005887//integral to plasma membrane;GO:0009986//cell surface	GO:0004871//signal transducer activity;GO:0005515//protein binding	GO:0006935//chemotaxis;GO:0007166//cell surface receptor signaling pathway;GO:0007599//hemostasis;GO:0009653//anatomical structure morphogenesis;GO:0031589//cell-substrate adhesion;GO:0051704	gi|119575268|gb|EAW54873.1|/0/1
59274	3068	241	649	8.16	21.45	1.39434	Up	4.53108e-42	2.83694e-40	MESDC1	mesoderm development candidate 1	K06271	-	-	-	gi|302565270|ref|NP_001181391.1|/0/1
170689	5676	46	124	0.84	2.2	1.38904	Up	3.09016e-09	3.76046e-08	ADAMTS15	ADAM metallopeptidase with thrombospondin type 1 motif, 15	K08629	GO:0031012//extracellular matrix	GO:0004175//endopeptidase activity;GO:0046914//transition metal ion binding	GO:0019538//protein metabolic process	gi|21265058|ref|NP_620686.1|/0/1
7042	5886.1	423	1133	7.41	19.38	1.38702	Up	1.48504e-71	1.74004e-69	TGFB2	transforming growth factor, beta 2	K13376	GO:0005578//proteinaceous extracellular matrix;GO:0031091//platelet alpha granule;GO:0043005//neuron projection;GO:0044297//cell body;GO:0044421//extracellular region part;GO:0044431//Golgi apparatus part	GO:0004674//protein serine/threonine kinase activity;GO:0005160//transforming growth factor beta receptor binding;GO:0042802//identical protein binding;GO:0046983//protein dimerization activity	GO:0001775//cell activation;GO:0001837//epithelial to mesenchymal transition;GO:0001944//vasculature development;GO:0002684//positive regulation of immune system process;GO:0002719;GO:0003006//developmental process involved in reproduction;GO:0006606//protein import into nucleus;GO:0006887//exocytosis;GO:0007178//transmembrane receptor protein serine/threonine kinase signaling pathway;GO:0007420/…	gi|4507463|ref|NP_003229.1|/0/1
9253	3561	180	481	5.24	13.67	1.38337	Up	3.02652e-31	1.39067e-29	NUMBL	numb homolog (Drosophila)-like	K06057	GO:0044424//intracellular part	GO:0005488//binding	GO:0007166//cell surface receptor signaling pathway;GO:0010720//positive regulation of cell development;GO:0021537//telencephalon development;GO:0021846//cell proliferation in forebrain;GO:0031346//positive regulation of cell projection organization;GO:0043170;GO:0045216//cell-cell junction organization;GO:0048667//cell morphogenesis involved in neuron differentiation	gi|426388801|ref|XP_004060821.1|/0/1
100271836	5052	106.99	283.11	2.19	5.65	1.36732	Up	5.32166e-19	1.4746e-17	LOC100271836	smg-1 homolog, phosphatidylinositol 3-kinase-related kinase (C. elegans) pseudogene	K08873	GO:0043231//intracellular membrane-bounded organelle	GO:0004672//protein kinase activity;GO:0032559;GO:0043169//cation binding	GO:0000956//nuclear-transcribed mRNA catabolic process;GO:0006259//DNA metabolic process;GO:0006405//RNA export from nucleus;GO:0006468//protein phosphorylation;GO:0046488//phosphatidylinositol metabolic process;GO:0050896//response to stimulus	gi|119570645|gb|EAW50260.1|/0/1
10381	1795.51	175.53	464.2	10.27	26.49	1.36701	Up	7.59948e-30	3.33321e-28	TUBB3	tubulin, beta 3 class III	K07375	GO:0015630//microtubule cytoskeleton;GO:0032991//macromolecular complex;GO:0043005//neuron projection	GO:0005198//structural molecule activity;GO:0017111//nucleoside-triphosphatase activity;GO:0032561//guanyl ribonucleotide binding;GO:0042287//MHC protein binding	GO:0000087//M phase of mitotic cell cycle;GO:0006458//'de novo' protein folding;GO:0006935//chemotaxis;GO:0007051//spindle organization;GO:0009207;GO:0016477//cell migration;GO:0030154//cell differentiation;GO:0043623//cellular protein complex assembly	gi|397466576|ref|XP_003805028.1|/0/1
346389	9167	251.09	655.38	2.82	7.18	1.34829	Up	1.91629e-40	1.15146e-38	MACC1	metastasis associated in colon cancer 1	K11447;K00939	GO:0016020//membrane;GO:0031981//nuclear lumen	GO:0005102//receptor binding	GO:0048522//positive regulation of cellular process	gi|157502191|ref|NP_877439.3|/0/1
3157	5412.47	1631	4245	31.09	79.02	1.34577	Up	4.70798e-251	2.41343e-248	HMGCS1	3-hydroxy-3-methylglutaryl-CoA synthase 1 (soluble)	K01641	GO:0000267//cell fraction;GO:0044444//cytoplasmic part	GO:0042802//identical protein binding;GO:0046912//transferase activity, transferring acyl groups, acyl groups converted into alkyl on transfer	GO:0006694//steroid biosynthetic process;GO:0006720//isoprenoid metabolic process;GO:0007417//central nervous system development;GO:0008203//cholesterol metabolic process;GO:0008406//gonad development;GO:0009642//response to light intensity;GO:0010038//response to metal ion;GO:0014070//response to organic cyclic compound;GO:0032354//response to follicle-stimulating hormone stimulus;GO:0033273//re…	gi|33991031|gb|AAH00297.2|/0/1
595135	1976	51	132	2.7	6.83	1.33893	Up	3.22564e-09	3.91951e-08	PGM5P2	phosphoglucomutase 5 pseudogene 2	K15636	GO:0005913//cell-cell adherens junction;GO:0005924//cell-substrate adherens junction;GO:0031674//I band;GO:0032432//actin filament bundle;GO:0043234//protein complex;GO:0044291//cell-cell contact zone	GO:0016868//intramolecular transferase activity, phosphotransferases;GO:0046872//metal ion binding	GO:0006875//cellular metal ion homeostasis;GO:0019318//hexose metabolic process	gi|332832192|ref|XP_003312190.1|/1.5121e-179/1
2810	1336	3262	8435	258.64	652.58	1.33521	Up	0	0	SFN	stratifin	K06644	GO:0043231//intracellular membrane-bounded organelle;GO:0044421//extracellular region part	GO:0005515//protein binding;GO:0030291//protein serine/threonine kinase inhibitor activity	GO:0008283//cell proliferation;GO:0008629;GO:0008637//apoptotic mitochondrial changes;GO:0009913//epidermal cell differentiation;GO:0010466//negative regulation of peptidase activity;GO:0016049//cell growth;GO:0023052//signaling;GO:0033673//negative regulation of kinase activity;GO:0051726//regulation of cell cycle	gi|5454052|ref|NP_006133.1|/1.79495e-127/1
286887	2345	40.19	103.53	1.79	4.5	1.32997	Up	1.97481e-07	1.89665e-06	KRT6C	keratin 6C	K07605	GO:0005882//intermediate filament	GO:0005198//structural molecule activity;GO:0005488//binding	GO:0006996//organelle organization;GO:0008283//cell proliferation;GO:0009888//tissue development;GO:0048869//cellular developmental process	gi|155969697|ref|NP_775109.2|/0/1
650	3150	25	64	0.82	2.06	1.32895	Up	4.72188e-05	0.000295077	BMP2	bone morphogenetic protein 2	K04662	GO:0031982//vesicle;GO:0032991//macromolecular complex;GO:0044421//extracellular region part;GO:0044424//intracellular part	GO:0005126//cytokine receptor binding;GO:0008047//enzyme activator activity;GO:0016564//transcription repressor activity;GO:0016616//oxidoreductase activity, acting on the CH-OH group of donors, NAD or NADP as acceptor;GO:0017002//activin-activated receptor activity;GO:0042802//identical protein binding;GO:0046983//protein dimerization activity;GO:0070696//transmembrane receptor protein serine/th…	GO:0000122//negative regulation of transcription from RNA polymerase II promoter;GO:0001837//epithelial to mesenchymal transition;GO:0001934//positive regulation of protein phosphorylation;GO:0001935//endothelial cell proliferation;GO:0003007//heart morphogenesis;GO:0003134;GO:0003171//atrioventricular valve development;GO:0006915//apoptotic process;GO:0006952//defense response;GO:0007178//transm…	gi|4557369|ref|NP_001191.1|/0/1
100133941	2194	226.24	578.56	10.77	26.9	1.32059	Up	9.22226e-35	4.72756e-33	CD24	CD24 molecule	K11447;K01539;K00939;K06469	-	-	-	gi|34531772|dbj|BAC86222.1|/1.08524e-32/1
2706	2347	592	1513	26.32	65.66	1.31886	Up	4.37178e-88	6.96259e-86	GJB2	gap junction protein, beta 2, 26kDa	K07621	GO:0005921//gap junction;GO:0031224//intrinsic to membrane;GO:0044444//cytoplasmic part	-	GO:0007043//cell-cell junction assembly;GO:0007154//cell communication;GO:0046546//development of primary male sexual characteristics;GO:0050954//sensory perception of mechanical stimulus;GO:0051234//establishment of localization	gi|42558283|ref|NP_003995.2|/1.21676e-130/1
3918	5505.71	5370.06	13637	100.14	249.52	1.31714	Up	0	0	LAMC2	laminin, gamma 2	K06246	GO:0005626//insoluble fraction;GO:0043256//laminin complex;GO:0044444//cytoplasmic part	GO:0005539//glycosaminoglycan binding	GO:0007044//cell-substrate junction assembly;GO:0009888//tissue development	gi|157419140|ref|NP_061486.2|/0/1
2553	2375.18	329	816	14.17	34.98	1.30369	Up	5.5132e-46	3.88148e-44	GABPB1	GA binding protein transcription factor, beta subunit 1	K09454	GO:0043231//intracellular membrane-bounded organelle	GO:0001071//nucleic acid binding transcription factor activity;GO:0030528//transcription regulator activity;GO:0043565//sequence-specific DNA binding;GO:0046983//protein dimerization activity	GO:0010551	gi|8051599|ref|NP_057739.1|/1.62778e-160/1
94234	2338	115	290	5.13	12.63	1.29982	Up	7.92096e-18	2.04623e-16	FOXQ1	forkhead box Q1	K09410	-	GO:0003700//sequence-specific DNA binding transcription factor activity;GO:0005515//protein binding;GO:0030528//transcription regulator activity;GO:0043565//sequence-specific DNA binding	GO:0001942//hair follicle development;GO:0006357//regulation of transcription from RNA polymerase II promoter;GO:0042221//response to chemical stimulus;GO:0065009	gi|145309320|ref|NP_150285.3|/4.60922e-130/1
7414	5446.56	2324	5855	43.99	108.3	1.29979	Up	0	0	VCL	vinculin	K05700	GO:0005913//cell-cell adherens junction;GO:0005924//cell-substrate adherens junction;GO:0030016//myofibril;GO:0032432//actin filament bundle;GO:0032991//macromolecular complex	GO:0002162//dystroglycan binding;GO:0008092//cytoskeletal protein binding;GO:0017016//Ras GTPase binding;GO:0050839//cell adhesion molecule binding	GO:0001775//cell activation;GO:0003012//muscle system process;GO:0006887//exocytosis;GO:0007043//cell-cell junction assembly;GO:0007599//hemostasis;GO:0016337//cell-cell adhesion;GO:0016477//cell migration;GO:0030031//cell projection assembly;GO:0031589//cell-substrate adhesion;GO:0034613//cellular protein localization;GO:0048729//tissue morphogenesis	gi|7669550|ref|NP_054706.1|/0/1
3914	4096.67	4140	10360	104.39	255.47	1.29117	Up	0	0	LAMB3	laminin, beta 3	K06244	GO:0043256//laminin complex	GO:0005515//protein binding	GO:0007044//cell-substrate junction assembly;GO:0009888//tissue development;GO:0045444//fat cell differentiation	gi|62868215|ref|NP_000219.2|/0/1
2920	1234	59	148	5.08	12.43	1.29093	Up	1.01598e-09	1.3051e-08	CXCL2	chemokine (C-X-C motif) ligand 2	K05505	GO:0000267//cell fraction;GO:0044421//extracellular region part	GO:0005125//cytokine activity;GO:0030234//enzyme regulator activity	GO:0006952//defense response;GO:0007010//cytoskeleton organization;GO:0007166//cell surface receptor signaling pathway;GO:0008283//cell proliferation;GO:0009607//response to biotic stimulus;GO:0030595//leukocyte chemotaxis;GO:0048731	gi|4504155|ref|NP_002080.1|/8.50434e-36/1
4810	8358.05	42	106	0.52	1.27	1.28824	Up	2.1157e-07	2.02485e-06	NHS	Nance-Horan syndrome (congenital cataracts and dental anomalies)	-	GO:0043231//intracellular membrane-bounded organelle	-	GO:0043010//camera-type eye development;GO:0048869//cellular developmental process	gi|38093637|ref|NP_938011.1|/0/1
112597	597.56	278.72	741.14	54.85	133.81	1.28662	Up	4.703e-47	3.45955e-45	LINC00152	long intergenic non-protein coding RNA 152	-	-	-	-	gi|410035560|ref|XP_003949929.1|/7.2005e-50/1
22943	1815	709	1770	40.99	99.89	1.28507	Up	9.30278e-99	1.71464e-96	DKK1	dickkopf 1 homolog (Xenopus laevis)	K02165	GO:0016020//membrane;GO:0044421//extracellular region part	GO:0060089;GO:0070325//lipoprotein particle receptor binding	GO:0000122//negative regulation of transcription from RNA polymerase II promoter;GO:0000902//cell morphogenesis;GO:0001756//somitogenesis;GO:0001933//negative regulation of protein phosphorylation;GO:0003129;GO:0006461//protein complex assembly;GO:0007420//brain development;GO:0009888//tissue development;GO:0030178//negative regulation of Wnt receptor signaling pathway;GO:0030509//BMP signaling p…	gi|7110719|ref|NP_036374.1|/5.02117e-150/1
221749	2211	170	423	8.03	19.51	1.28074	Up	9.33518e-25	3.38045e-23	PXDC1	PX domain containing 1	-	-	GO:0005543//phospholipid binding	GO:0009987//cellular process	gi|189217411|ref|NP_899229.2|/2.53342e-130/1
728643	542	41.75	104	8.61	20.87	1.27735	Up	2.45056e-07	2.32498e-06	HNRNPA1P33	heterogeneous nuclear ribonucleoprotein A1 pseudogene 33	K12741	-	-	-	gi|441657392|ref|XP_004091176.1|/1.17008e-11/1
4008	7148.52	332	824	4.79	11.59	1.27478	Up	1.79497e-46	1.29143e-44	LMO7	LIM domain 7	K06084	-	-	-	gi|33598968|ref|NP_005349.3|/0/1
79755	3218	28	69	0.9	2.17	1.2697	Up	4.30156e-05	0.000271604	ZNF750	zinc finger protein 750	-	GO:0044464//cell part	GO:0046914//transition metal ion binding	-	gi|113204609|ref|NP_078978.2|/0/1
144501	3868.23	574	1414	15.36	36.95	1.2664	Up	1.78744e-77	2.30876e-75	KRT80	keratin 80	K07605	GO:0005882//intermediate filament	-	-	gi|125628636|ref|NP_872313.2|/0/1
65983	2870.83	426	1051	15.5	37.16	1.26148	Up	3.38248e-58	3.13481e-56	GRAMD3	GRAM domain containing 3	-	-	-	-	gi|344264881|ref|XP_003404518.1|/0/1
8325	3186	390	955	12.7	30.38	1.25829	Up	2.3145e-52	1.93709e-50	FZD8	frizzled family receptor 8	K02375	GO:0031224//intrinsic to membrane;GO:0043231//intracellular membrane-bounded organelle	GO:0004888//transmembrane signaling receptor activity;GO:0019904//protein domain specific binding	GO:0001932//regulation of protein phosphorylation;GO:0006357//regulation of transcription from RNA polymerase II promoter;GO:0010001//glial cell differentiation;GO:0016055//Wnt receptor signaling pathway;GO:0021515//cell differentiation in spinal cord;GO:0021872//forebrain generation of neurons;GO:0030217//T cell differentiation;GO:0043388//positive regulation of DNA binding;GO:0045137//developme…	gi|13994190|ref|NP_114072.1|/0/1
9903	4502	258	630	5.92	14.12	1.25407	Up	5.9477e-35	3.07779e-33	KLHL21	kelch-like family member 21	K10458	GO:0000922//spindle pole;GO:0031461//cullin-RING ubiquitin ligase complex	GO:0019787//small conjugating protein ligase activity	GO:0000087//M phase of mitotic cell cycle;GO:0032446//protein modification by small protein conjugation	gi|55925608|ref|NP_055666.2|/0/1
10626	2920	332.97	807.21	11.85	28.05	1.24311	Up	5.97272e-44	3.96666e-42	TRIM16	tripartite motif containing 16	K10266;K12006	GO:0016020//membrane;GO:0016604//nuclear body	GO:0003676//nucleic acid binding;GO:0019838//growth factor binding;GO:0019904//protein domain specific binding;GO:0030528//transcription regulator activity;GO:0046914//transition metal ion binding	GO:0009967//positive regulation of signal transduction;GO:0016573//histone acetylation;GO:0017085//response to insecticide;GO:0030858//positive regulation of epithelial cell differentiation;GO:0032583;GO:0032731//positive regulation of interleukin-1 beta production;GO:0033189//response to vitamin A;GO:0043434//response to peptide hormone stimulus	gi|48255913|ref|NP_006461.3|/0/1
8851	3870	31	75	0.83	1.96	1.23967	Up	2.7025e-05	0.000177398	CDK5R1	cyclin-dependent kinase 5, regulatory subunit 1 (p35)	K11716	GO:0000307//cyclin-dependent protein kinase holoenzyme complex;GO:0005626//insoluble fraction;GO:0016020//membrane;GO:0030425//dendrite;GO:0030427//site of polarized growth;GO:0043231//intracellular membrane-bounded organelle;GO:0043232;GO:0044297//cell body;GO:0044444//cytoplasmic part;GO:0045202//synapse	GO:0004674//protein serine/threonine kinase activity;GO:0019900//kinase binding;GO:0043539//protein serine/threonine kinase activator activity;GO:0046872//metal ion binding;GO:0050839//cell adhesion molecule binding	GO:0006935//chemotaxis;GO:0007186//G-protein coupled receptor signaling pathway;GO:0007215//glutamate receptor signaling pathway;GO:0007409//axonogenesis;GO:0007417//central nervous system development;GO:0016337//cell-cell adhesion;GO:0016477//cell migration;GO:0043065//positive regulation of apoptotic process;GO:0045860//positive regulation of protein kinase activity;GO:0048588//developmental ce…	gi|471407759|ref|XP_004385466.1|/1.5823e-141/1
27071	2953	112.03	270.7	3.94	9.3	1.23904	Up	1.54813e-15	3.38607e-14	DAPP1	dual adaptor of phosphotyrosine and 3-phosphoinositides	K12229	GO:0016020//membrane;GO:0043234//protein complex;GO:0044424//intracellular part	GO:0004721//phosphoprotein phosphatase activity;GO:0019207//kinase regulator activity;GO:0035091//phosphatidylinositol binding	GO:0006464//cellular protein modification process;GO:0016310//phosphorylation;GO:0019222//regulation of metabolic process;GO:0023052//signaling	gi|158631203|ref|NP_055210.2|/5.40523e-163/1
7286	3117.82	190.79	462.06	6.37	15.02	1.23752	Up	7.04836e-26	2.68263e-24	TUFT1	tuftelin 1	K06674;K11447;K15178	GO:0044424//intracellular part	GO:0030021//extracellular matrix structural constituent conferring compression resistance	GO:0001503//ossification;GO:0009887//organ morphogenesis	gi|9910596|ref|NP_064512.1|/0/1
57630	5265	230	555	4.51	10.62	1.23558	Up	2.31578e-30	1.04363e-28	SH3RF1	SH3 domain containing ring finger 1	K12171	GO:0031252//cell leading edge;GO:0043231//intracellular membrane-bounded organelle;GO:0044444//cytoplasmic part	GO:0003824//catalytic activity;GO:0032947//protein complex scaffold;GO:0046914//transition metal ion binding	GO:0012502//induction of programmed cell death;GO:0043408//regulation of MAPK cascade	gi|51988887|ref|NP_065921.2|/0/1
9260	1524.84	828	1981	56.9	133.71	1.23261	Up	2.50162e-102	4.82783e-100	PDLIM7	PDZ and LIM domain 7 (enigma)	K05629;K05760	GO:0005924//cell-substrate adherens junction;GO:0031252//cell leading edge;GO:0032432//actin filament bundle	GO:0046914//transition metal ion binding	GO:0006897//endocytosis;GO:0007010//cytoskeleton organization;GO:0032501//multicellular organismal process;GO:0045597//positive regulation of cell differentiation	gi|47157328|ref|NP_998801.1|/2.47421e-117/1
8796	3211.32	88	214	2.88	6.75	1.22882	Up	8.58026e-13	1.52493e-11	SCEL	sciellin	K06084	GO:0005856//cytoskeleton	GO:0046914//transition metal ion binding	GO:0009913//epidermal cell differentiation	gi|238908501|ref|NP_001154178.1|/0/1
6575	3754.71	725	1749	20.15	47.1	1.22495	Up	6.27978e-92	1.06199e-89	SLC20A2	solute carrier family 20 (phosphate transporter), member 2	K14640	GO:0005626//insoluble fraction;GO:0016021//integral to membrane	GO:0004871//signal transducer activity;GO:0015081//sodium ion transmembrane transporter activity;GO:0015114//phosphate ion transmembrane transporter activity;GO:0015291//secondary active transmembrane transporter activity	GO:0006817//phosphate ion transport;GO:0030001//metal ion transport;GO:0051704	gi|5803173|ref|NP_006740.1|/0/1
3853	2450	5300.31	12637.9	225.51	524.98	1.21907	Up	0	0	KRT6A	keratin 6A	K07605	GO:0005882//intermediate filament	GO:0005198//structural molecule activity;GO:0005488//binding	GO:0008283//cell proliferation;GO:0009888//tissue development;GO:0048869//cellular developmental process	gi|5031839|ref|NP_005545.1|/0/1
53834	3108.58	349	826	11.61	26.94	1.21438	Up	7.21102e-43	4.60271e-41	FGFRL1	fibroblast growth factor receptor-like 1	K01217;K05095;K05094	GO:0030133//transport vesicle;GO:0031224//intrinsic to membrane	GO:0004714//transmembrane receptor protein tyrosine kinase activity;GO:0005539//glycosaminoglycan binding;GO:0019838//growth factor binding	GO:0003170//heart valve development;GO:0007169//transmembrane receptor protein tyrosine kinase signaling pathway;GO:0008283//cell proliferation;GO:0016049//cell growth;GO:0060411//cardiac septum morphogenesis;GO:0060538//skeletal muscle organ development	gi|51988910|ref|NP_068742.2|/0/1
9734	4271.75	109	258	2.63	6.1	1.21375	Up	1.83372e-14	3.72281e-13	HDAC9	histone deacetylase 9	K11409	GO:0016585//chromatin remodeling complex;GO:0034708	GO:0003712//transcription cofactor activity;GO:0008134//transcription factor binding;GO:0016564//transcription repressor activity;GO:0017136//NAD-dependent histone deacetylase activity;GO:0019901//protein kinase binding	GO:0000122//negative regulation of transcription from RNA polymerase II promoter;GO:0002042//cell migration involved in sprouting angiogenesis;GO:0006952//defense response;GO:0016575//histone deacetylation;GO:0030098//lymphocyte differentiation;GO:0032868//response to insulin stimulus;GO:0048641//regulation of skeletal muscle tissue development;GO:0051147//regulation of muscle cell differentiation	gi|40788348|dbj|BAA34464.2|/0/1
10272	2525	140	332	5.78	13.37	1.20986	Up	3.03242e-18	8.01028e-17	FSTL3	follistatin-like 3 (secreted glycoprotein)	K04661	GO:0016023//cytoplasmic membrane-bounded vesicle;GO:0044421//extracellular region part;GO:0044463	GO:0032403//protein complex binding	GO:0002762//negative regulation of myeloid leukocyte differentiation;GO:0006357//regulation of transcription from RNA polymerase II promoter;GO:0008406//gonad development;GO:0010038//response to metal ion;GO:0016337//cell-cell adhesion;GO:0030323//respiratory tube development;GO:0030509//BMP signaling pathway;GO:0032924//activin receptor signaling pathway;GO:0035270//endocrine system development;…	gi|5031701|ref|NP_005851.1|/7.24888e-137/1
10938	3482	696	1640	20.72	47.67	1.20206	Up	1.08025e-82	1.55443e-80	EHD1	EH-domain containing 1	K12483	GO:0005769//early endosome;GO:0010008//endosome membrane;GO:0016023//cytoplasmic membrane-bounded vesicle	GO:0017111//nucleoside-triphosphatase activity;GO:0032559;GO:0032561//guanyl ribonucleotide binding;GO:0046872//metal ion binding	GO:0007599//hemostasis;GO:0009207;GO:0010878//cholesterol storage;GO:0015031//protein transport;GO:0016197//endosomal transport;GO:0034381//plasma lipoprotein particle clearance;GO:0051259//protein oligomerization;GO:0055092//sterol homeostasis	gi|22477515|gb|AAH37094.1|/0/1
123920	1964.47	50	113	2.56	5.88	1.19967	Up	1.32504e-06	1.11068e-05	CMTM3	CKLF-like MARVEL transmembrane domain containing 3	-	GO:0031224//intrinsic to membrane;GO:0044421//extracellular region part	GO:0005102//receptor binding	GO:0042221//response to chemical stimulus	gi|297284177|ref|XP_002802567.1|/2.99276e-80/1
4791	3083.43	445	1034	14.97	34	1.18346	Up	1.88742e-51	1.54036e-49	NFKB2	nuclear factor of kappa light polypeptide gene enhancer in B-cells 2 (p49/p100)	K04469	GO:0031981//nuclear lumen;GO:0033256//I-kappaB/NF-kappaB complex;GO:0044444//cytoplasmic part	GO:0001071//nucleic acid binding transcription factor activity;GO:0003676//nucleic acid binding;GO:0003712//transcription cofactor activity	GO:0002224//toll-like receptor signaling pathway;GO:0002266;GO:0002460//adaptive immune response based on somatic recombination of immune receptors built from immunoglobulin superfamily domains;GO:0007166//cell surface receptor signaling pathway;GO:0043062//extracellular structure organization;GO:0048534;GO:0051091//positive regulation of sequence-specific DNA binding transcription factor activity	gi|117320531|ref|NP_001070962.1|/0/1
7126	3822	401	931	10.86	24.63	1.18139	Up	1.99136e-46	1.42647e-44	TNFAIP1	tumor necrosis factor, alpha-induced protein 1 (endothelial)	K15074	GO:0005887//integral to plasma membrane;GO:0031461//cullin-RING ubiquitin ligase complex;GO:0031981//nuclear lumen	GO:0005267//potassium channel activity;GO:0017048//Rho GTPase binding;GO:0019787//small conjugating protein ligase activity	GO:0002376//immune system process;GO:0006259//DNA metabolic process;GO:0006511//ubiquitin-dependent protein catabolic process;GO:0007266//Rho protein signal transduction;GO:0007275//multicellular organismal development;GO:0012501//programmed cell death;GO:0030001//metal ion transport;GO:0032446//protein modification by small protein conjugation;GO:0048870//cell motility;GO:0051017//actin filament…	gi|482321|pir||A41784/0/1
330	6200.39	471	1077	7.76	17.48	1.17158	Up	6.47932e-52	5.39527e-50	BIRC3	baculoviral IAP repeat containing 3	K16060	GO:0032991//macromolecular complex;GO:0043231//intracellular membrane-bounded organelle;GO:0044425//membrane part	GO:0019787//small conjugating protein ligase activity;GO:0046914//transition metal ion binding	GO:0007165//signal transduction;GO:0032446//protein modification by small protein conjugation;GO:0043066//negative regulation of apoptotic process;GO:0048232//male gamete generation;GO:0051259//protein oligomerization	gi|4502139|ref|NP_001156.1|/0/1
9582	1560	211.79	488.39	14.31	32.2	1.17004	Up	6.05162e-25	2.2258e-23	APOBEC3B	apolipoprotein B mRNA editing enzyme, catalytic polypeptide-like 3B	K01500	GO:0044424//intracellular part	GO:0016787//hydrolase activity;GO:0046872//metal ion binding	-	gi|393715119|ref|NP_001257340.1|/0/1
4070	2080	3583	8258	180.18	405.39	1.16987	Up	0	0	TACSTD2	tumor-associated calcium signal transducer 2	K06737	GO:0016021//integral to membrane;GO:0044444//cytoplasmic part	GO:0004871//signal transducer activity	GO:0007165//signal transduction;GO:0050953//sensory perception of light stimulus	gi|332232008|ref|XP_003265191.1|/1.82783e-174/1
10611	5544.51	1170.8	2848.47	23.04	51.75	1.16742	Up	6.67524e-151	1.92106e-148	PDLIM5	PDZ and LIM domain 5	K05631;K01539;K00939;K00591;K08202;K11447;K05760;K06112	GO:0005624//membrane fraction;GO:0031674//I band;GO:0034399//nuclear periphery;GO:0044430//cytoskeletal part;GO:0044444//cytoplasmic part;GO:0044459//plasma membrane part	GO:0008092//cytoskeletal protein binding;GO:0016564//transcription repressor activity;GO:0019901//protein kinase binding;GO:0046914//transition metal ion binding	GO:0000122//negative regulation of transcription from RNA polymerase II promoter;GO:0007599//hemostasis;GO:0010551;GO:0044087;GO:0048814//regulation of dendrite morphogenesis	gi|58533161|ref|NP_001011516.1|/2.8939e-114/1
80176	3130	124	285	4.11	9.23	1.16719	Up	4.91102e-15	1.03548e-13	SPSB1	splA/ryanodine receptor domain and SOCS box containing 1	K10343	GO:0044424//intracellular part	GO:0004871//signal transducer activity	GO:0007165//signal transduction	gi|62088698|dbj|BAD92796.1|/0/1
441294	2587	30.69	69.65	1.24	2.74	1.14384	Up	0.000125183	0.000715504	CTAGE15	CTAGE family, member 15	K10352;K11849	GO:0031224//intrinsic to membrane	GO:0005488//binding;GO:0030234//enzyme regulator activity	-	gi|56847634|ref|NP_001008747.1|/0/1
4286	4661.14	78	174	1.71	3.77	1.14057	Up	3.0299e-09	3.6981e-08	MITF	microphthalmia-associated transcription factor	K09455	GO:0043231//intracellular membrane-bounded organelle	GO:0000981//sequence-specific DNA binding RNA polymerase II transcription factor activity;GO:0003676//nucleic acid binding;GO:0030528//transcription regulator activity	GO:0001654//eye development;GO:0002761//regulation of myeloid leukocyte differentiation;GO:0006351//transcription, DNA-dependent;GO:0006357//regulation of transcription from RNA polymerase II promoter;GO:0006915//apoptotic process;GO:0007166//cell surface receptor signaling pathway;GO:0008283//cell proliferation;GO:0032501//multicellular organismal process;GO:0048771//tissue remodeling;GO:0050931…	gi|4557755|ref|NP_000239.1|/0/1
9358	3438.12	195	520	6.96	15.31	1.13732	Up	1.53049e-33	7.56208e-32	ITGBL1	integrin, beta-like 1 (with EGF-like repeat domains)	K06493	GO:0005887//integral to plasma membrane	GO:0004871//signal transducer activity	GO:0007155//cell adhesion;GO:0007166//cell surface receptor signaling pathway;GO:0009987//cellular process;GO:0031589//cell-substrate adhesion	gi|4758614|ref|NP_004782.1|/0/1
100505385	2384	149.68	334.95	6.55	14.31	1.12746	Up	1.37209e-16	3.19713e-15	IQCJ-SCHIP1	IQCJ-SCHIP1 readthrough	K04514	-	-	-	gi|308199419|ref|NP_001184043.1|/0/1
65249	4339	101	226	2.41	5.26	1.12603	Up	1.17186e-11	1.85016e-10	ZSWIM4	zinc finger, SWIM-type containing 4	-	-	GO:0046914//transition metal ion binding	-	gi|10440418|dbj|BAB15742.1|/0/1
8682	2474	1021	2278	43.01	93.69	1.12322	Up	1.21595e-102	2.37457e-100	PEA15	phosphoprotein enriched in astrocytes 15	-	GO:0005626//insoluble fraction;GO:0015630//microtubule cytoskeleton	GO:0019901//protein kinase binding	GO:0010829//negative regulation of glucose transport;GO:0014072;GO:0043066//negative regulation of apoptotic process	gi|291397630|ref|XP_002715284.1|/1.36891e-63/1
10458	3219.87	383	851	12.32	26.78	1.12015	Up	3.88886e-39	2.22275e-37	BAIAP2	BAI1-associated protein 2	K05627	GO:0031252//cell leading edge;GO:0031981//nuclear lumen;GO:0042995//cell projection;GO:0044459//plasma membrane part	GO:0019904//protein domain specific binding;GO:0030674//protein binding, bridging	GO:0007169//transmembrane receptor protein tyrosine kinase signaling pathway;GO:0007265//Ras protein signal transduction;GO:0030035//microspike assembly;GO:0048667//cell morphogenesis involved in neuron differentiation	gi|9257199|ref|NP_059345.1|/0/1
1515	4542	400	882.99	9.1	19.62	1.10839	Up	6.9352e-40	4.06304e-38	CTSL2	cathepsin L2	K01365;K01375	GO:0000267//cell fraction;GO:0000323//lytic vacuole;GO:0009986//cell surface;GO:0016023//cytoplasmic membrane-bounded vesicle;GO:0042995//cell projection;GO:0043025//neuronal cell body	GO:0004175//endopeptidase activity;GO:0005515//protein binding;GO:0008238//exopeptidase activity	GO:0003006//developmental process involved in reproduction;GO:0007399//nervous system development;GO:0009746;GO:0012501//programmed cell death;GO:0019538//protein metabolic process;GO:0031669//cellular response to nutrient levels;GO:0031960//response to corticosteroid stimulus;GO:0048232//male gamete generation	gi|297684916|ref|XP_002820055.1|/0/1
2246	3812.04	69	151	1.86	4	1.1047	Up	6.2272e-08	6.42055e-07	FGF1	fibroblast growth factor 1 (acidic)	K04358	GO:0031012//extracellular matrix;GO:0031981//nuclear lumen;GO:0044444//cytoplasmic part	GO:0005539//glycosaminoglycan binding;GO:0070851//growth factor receptor binding	GO:0001932//regulation of protein phosphorylation;GO:0003156//regulation of organ formation;GO:0007169//transmembrane receptor protein tyrosine kinase signaling pathway;GO:0007243//intracellular protein kinase cascade;GO:0008284//positive regulation of cell proliferation;GO:0009408//response to heat;GO:0010551;GO:0010893//positive regulation of steroid biosynthetic process;GO:0016477//cell migrat…	gi|297295369|ref|XP_002804617.1|/4.18898e-76/1
7171	2635.77	5024	11034	198.36	425.49	1.101	Up	0	0	TPM4	tropomyosin 4	K10375	GO:0005865//striated muscle thin filament;GO:0005884//actin filament;GO:0032432//actin filament bundle	GO:0005198//structural molecule activity;GO:0046872//metal ion binding	GO:0003015//heart process;GO:0006936//muscle contraction;GO:0006950//response to stress;GO:0009987//cellular process;GO:0030239//myofibril assembly	gi|471405033|ref|XP_004384492.1|/3.28011e-71/1
85462	6480	134	294	2.13	4.56	1.09818	Up	3.36544e-14	6.68362e-13	FHDC1	FH2 domain containing 1	K19910;K04512	-	GO:0008092//cytoskeletal protein binding	GO:0007010//cytoskeleton organization	gi|145309324|ref|NP_203751.2|/0/1
9853	5387.84	238	537	4.69	10.04	1.0981	Up	4.66272e-26	1.79127e-24	RUSC2	RUN and SH3 domain containing 2	-	GO:0044444//cytoplasmic part	-	-	gi|6683647|dbj|BAA20830.2|/0/1
6818	1408	83.54	183.17	6.27	13.42	1.09785	Up	1.87264e-09	2.34315e-08	SULT1A3	sulfotransferase family, cytosolic, 1A, phenol-preferring, member 3	K01014	GO:0044444//cytoplasmic part	GO:0008146//sulfotransferase activity	GO:0006576//cellular biogenic amine metabolic process;GO:0006629//lipid metabolic process;GO:0006790//sulfur compound metabolic process;GO:0009698//phenylpropanoid metabolic process	gi|29550921|ref|NP_808220.1|/1.85241e-162/1
84957	3458	90	197	2.7	5.77	1.09561	Up	6.11156e-10	8.02674e-09	RELT	RELT tumor necrosis factor receptor	K05156	GO:0031224//intrinsic to membrane;GO:0044424//intracellular part	GO:0004871//signal transducer activity	GO:0008219//cell death;GO:0023052//signaling	gi|410045568|ref|XP_522102.3|/0/1
3638	2956.01	1795	3886	62.46	133.37	1.09443	Up	4.14494e-163	1.25914e-160	INSIG1	insulin induced gene 1	-	GO:0031090//organelle membrane;GO:0031224//intrinsic to membrane;GO:0043231//intracellular membrane-bounded organelle;GO:0044425//membrane part	GO:0005488//binding	GO:0006639//acylglycerol metabolic process;GO:0006694//steroid biosynthetic process;GO:0006950//response to stress;GO:0008203//cholesterol metabolic process;GO:0009890//negative regulation of biosynthetic process;GO:0031327;GO:0032868//response to insulin stimulus;GO:0032933//SREBP signaling pathway;GO:0033993//response to lipid;GO:0042471//ear morphogenesis;GO:0043627//response to estrogen stimu…	gi|51094470|gb|EAL23728.1|/1.13347e-127/1
5155	2693.72	52	108	1.91	4.07	1.09146	Up	1.60535e-05	0.000109863	PDGFB	platelet-derived growth factor beta polypeptide	K04359	GO:0012505//endomembrane system;GO:0031091//platelet alpha granule;GO:0044432//endoplasmic reticulum part	GO:0019838//growth factor binding;GO:0042802//identical protein binding;GO:0043498//cell surface binding;GO:0046983//protein dimerization activity;GO:0070851//growth factor receptor binding	GO:0001701//in utero embryonic development;GO:0001934//positive regulation of protein phosphorylation;GO:0001935//endothelial cell proliferation;GO:0003093//regulation of glomerular filtration;GO:0006275//regulation of DNA replication;GO:0006661//phosphatidylinositol biosynthetic process;GO:0006887//exocytosis;GO:0007010//cytoskeleton organization;GO:0007169//transmembrane receptor protein tyrosi…	gi|4505681|ref|NP_002599.1|/1.56971e-129/1
3566	3691.12	503	1113	14.32	30.5	1.09078	Up	3.09546e-50	2.42957e-48	IL4R	interleukin 4 receptor	K05071	GO:0016021//integral to membrane;GO:0044421//extracellular region part	GO:0004896//cytokine receptor activity	GO:0007166//cell surface receptor signaling pathway;GO:0008283//cell proliferation;GO:0045623//negative regulation of T-helper cell differentiation;GO:0045624//positive regulation of T-helper cell differentiation	gi|4557669|ref|NP_000409.1|/0/1
199221	3498	55	120	1.63	3.47	1.09006	Up	1.54322e-06	1.27725e-05	DZIP1L	DAZ interacting protein 1-like	-	GO:0044464//cell part	GO:0046914//transition metal ion binding	-	gi|283436230|ref|NP_001164009.1|/0/1
7296	3952.25	2447	5372	64.56	137.37	1.08935	Up	1.82959e-231	8.57504e-229	TXNRD1	thioredoxin reductase 1	K00384	GO:0031981//nuclear lumen;GO:0044444//cytoplasmic part	GO:0000166//nucleotide binding;GO:0015036//disulfide oxidoreductase activity;GO:0016209//antioxidant activity;GO:0050662//coenzyme binding	GO:0006091//generation of precursor metabolites and energy;GO:0006629//lipid metabolic process;GO:0019725//cellular homeostasis;GO:0023052//signaling;GO:0051234//establishment of localization;GO:0055086//nucleobase-containing small molecule metabolic process	gi|403275947|ref|XP_003929681.1|/0/1
388	2384	450	979	19.69	41.81	1.08638	Up	6.84758e-43	4.3878e-41	RHOB	ras homolog family member B	K07856	GO:0005626//insoluble fraction;GO:0005770//late endosome;GO:0031090//organelle membrane	GO:0017111//nucleoside-triphosphatase activity;GO:0032561//guanyl ribonucleotide binding	GO:0001775//cell activation;GO:0006915//apoptotic process;GO:0006935//chemotaxis;GO:0007041//lysosomal transport;GO:0007265//Ras protein signal transduction;GO:0007599//hemostasis;GO:0009207;GO:0009966//regulation of signal transduction;GO:0045765//regulation of angiogenesis;GO:0048869//cellular developmental process;GO:0051726//regulation of cell cycle	gi|440906071|gb|ELR56376.1|/7.08228e-110/1
116984	7375	204	443	2.85	6.04	1.08359	Up	3.21124e-20	9.6302e-19	ARAP2	ArfGAP with RhoGAP domain, ankyrin repeat and PH domain 2	K12490	GO:0044444//cytoplasmic part	GO:0005083//small GTPase regulator activity;GO:0008047//enzyme activator activity;GO:0035091//phosphatidylinositol binding;GO:0046914//transition metal ion binding	GO:0032012//regulation of ARF protein signal transduction	gi|21264592|ref|NP_056045.2|/0/1
2150	2883	329	712	11.86	25.06	1.07928	Up	2.5982e-31	1.19722e-29	F2RL1	coagulation factor II (thrombin) receptor-like 1	K04234	GO:0016021//integral to membrane;GO:0043231//intracellular membrane-bounded organelle	GO:0005515//protein binding;GO:0008528//G-protein coupled peptide receptor activity	GO:0002687//positive regulation of leukocyte migration;GO:0007166//cell surface receptor signaling pathway;GO:0007596//blood coagulation;GO:0050921//positive regulation of chemotaxis;GO:0051480//cytosolic calcium ion homeostasis	gi|34577052|ref|NP_005233.3|/0/1
219790	6659	185	399	2.86	6.03	1.07614	Up	4.07668e-18	1.07342e-16	RTKN2	rhotekin 2	-	GO:0016020//membrane	-	GO:0008283//cell proliferation;GO:0023052//signaling;GO:0048534	gi|26190614|ref|NP_660350.2|/0/1
6648	1248.04	537	1153	45.55	95.72	1.07137	Up	7.68112e-49	5.86052e-47	SOD2	superoxide dismutase 2, mitochondrial	K04564	GO:0019866//organelle inner membrane;GO:0044429//mitochondrial part	GO:0003824//catalytic activity;GO:0016209//antioxidant activity;GO:0046914//transition metal ion binding	GO:0000305//response to oxygen radical;GO:0003068;GO:0006355//regulation of transcription, DNA-dependent;GO:0006790//sulfur compound metabolic process;GO:0006801//superoxide metabolic process;GO:0007610//behavior;GO:0008285//negative regulation of cell proliferation;GO:0008637//apoptotic mitochondrial changes;GO:0009593//detection of chemical stimulus;GO:0009611//response to wounding;GO:0010212//…	gi|67782309|ref|NP_001019637.1|/1.43677e-105/1
56937	4759.2	1022	2216	22.43	46.97	1.06631	Up	3.69046e-94	6.37245e-92	PMEPA1	prostate transmembrane protein, androgen induced 1	-	GO:0031224//intrinsic to membrane	GO:0019904//protein domain specific binding	GO:0030518//intracellular steroid hormone receptor signaling pathway	gi|441638094|ref|XP_004090104.1|/1.06146e-147/1
7082	6972.6	1623	3459	23.84	49.89	1.06537	Up	1.48864e-140	4.06994e-138	TJP1	tight junction protein 1	K05701	GO:0031982//vesicle;GO:0043231//intracellular membrane-bounded organelle;GO:0043296//apical junction complex;GO:0070161	GO:0005515//protein binding	GO:0001824//blastocyst development;GO:0006915//apoptotic process;GO:0007043//cell-cell junction assembly;GO:0034329//cell junction assembly;GO:0051592//response to calcium ion	gi|116875767|ref|NP_003248.3|/0/1
1263	2369	175	374	7.71	16.08	1.06046	Up	9.10638e-17	2.14628e-15	PLK3	polo-like kinase 3	K08862	GO:0043005//neuron projection;GO:0044297//cell body	GO:0004672//protein kinase activity;GO:0032559	GO:0006464//cellular protein modification process;GO:0048168//regulation of neuronal synaptic plasticity	gi|41872374|ref|NP_004064.2|/0/1
5791	5050.47	273	580	5.59	11.58	1.05072	Up	7.63204e-25	2.79455e-23	PTPRE	protein tyrosine phosphatase, receptor type, E	K01104	GO:0005856//cytoskeleton;GO:0031224//intrinsic to membrane;GO:0043231//intracellular membrane-bounded organelle	GO:0004725//protein tyrosine phosphatase activity;GO:0042802//identical protein binding	GO:0002694;GO:0006464//cellular protein modification process;GO:0006796//phosphate-containing compound metabolic process;GO:0007167//enzyme linked receptor protein signaling pathway;GO:0009968//negative regulation of signal transduction	gi|18860859|ref|NP_569119.1|/0/1
1647	1384.46	351	736	26.55	54.88	1.04757	Up	3.12346e-30	1.39992e-28	GADD45A	growth arrest and DNA-damage-inducible, alpha	K04402	GO:0043231//intracellular membrane-bounded organelle	GO:0005488//binding	GO:0006259//DNA metabolic process;GO:0009612//response to mechanical stimulus;GO:0010212//response to ionizing radiation;GO:0012501//programmed cell death;GO:0022402//cell cycle process;GO:0033554//cellular response to stress;GO:0033673//negative regulation of kinase activity;GO:0035556//intracellular signal transduction;GO:0051726//regulation of cell cycle	gi|4503287|ref|NP_001915.1|/7.14433e-90/1
2296	3452	447	945	13.42	27.71	1.04602	Up	4.95746e-39	2.81392e-37	FOXC1	forkhead box C1	K09396	GO:0000790//nuclear chromatin	GO:0000981//sequence-specific DNA binding RNA polymerase II transcription factor activity;GO:0005515//protein binding;GO:0030528//transcription regulator activity;GO:0043565//sequence-specific DNA binding;GO:0043566//structure-specific DNA binding	GO:0001654//eye development;GO:0001707//mesoderm formation;GO:0001822//kidney development;GO:0001945//lymph vessel development;GO:0003018;GO:0006022;GO:0007169//transmembrane receptor protein tyrosine kinase signaling pathway;GO:0007276//gamete generation;GO:0007346//regulation of mitotic cell cycle;GO:0007417//central nervous system development;GO:0009952//anterior/posterior pattern specificatio…	gi|3859930|gb|AAC72915.1|/0/1
79098	5418.1	616	1314	11.84	24.43	1.04498	Up	1.20161e-54	1.07126e-52	C1orf116	chromosome 1 open reading frame 116	-	GO:0016020//membrane;GO:0044424//intracellular part	GO:0004871//signal transducer activity	-	gi|332811757|ref|XP_514154.3|/0/1
26524	5558	185	389	3.43	7.05	1.03941	Up	8.20972e-17	1.94052e-15	LATS2	LATS, large tumor suppressor, homolog 2 (Drosophila)	K08791	GO:0005819//spindle;GO:0043231//intracellular membrane-bounded organelle	GO:0004672//protein kinase activity;GO:0032559;GO:0043169//cation binding	GO:0000079//regulation of cyclin-dependent protein serine/threonine kinase activity;GO:0000087//M phase of mitotic cell cycle;GO:0030178//negative regulation of Wnt receptor signaling pathway;GO:0035556//intracellular signal transduction	gi|126507091|ref|NP_055387.2|/0/1
7168	1751.09	1017	2152	61.41	126	1.03688	Up	8.4755e-87	1.31162e-84	TPM1	tropomyosin 1 (alpha)	K09290;K10373;K10375	GO:0001726//ruffle;GO:0005865//striated muscle thin filament;GO:0005884//actin filament;GO:0031674//I band;GO:0032432//actin filament bundle	GO:0003779//actin binding;GO:0005198//structural molecule activity;GO:0042802//identical protein binding	GO:0000302//response to reactive oxygen species;GO:0001996//positive regulation of heart rate by epinephrine-norepinephrine;GO:0006941//striated muscle contraction;GO:0009611//response to wounding;GO:0016477//cell migration;GO:0030030//cell projection organization;GO:0030155//regulation of cell adhesion;GO:0030835//negative regulation of actin filament depolymerization;GO:0031032//actomyosin stru…	gi|63252906|ref|NP_001018020.1|/3.25765e-101/1
91947	4074	153	321	3.88	7.96	1.03671	Up	4.54408e-14	8.88452e-13	ARRDC4	arrestin domain containing 4	-	-	-	GO:0023052//signaling	gi|441617376|ref|XP_003268584.2|/0/1
51330	1048	1306	2741	133.31	272.9	1.03359	Up	4.76412e-108	9.64823e-106	TNFRSF12A	tumor necrosis factor receptor superfamily, member 12A	K05149	GO:0031224//intrinsic to membrane;GO:0031252//cell leading edge	GO:0004871//signal transducer activity;GO:0005488//binding	GO:0006929//substrate-dependent cell migration;GO:0012501//programmed cell death;GO:0023052//signaling;GO:0030307//positive regulation of cell growth;GO:0032501//multicellular organismal process;GO:0048646//anatomical structure formation involved in morphogenesis;GO:0048869//cellular developmental process	gi|332240124|ref|XP_003269240.1|/5.24959e-57/1
6482	6815.47	1045	2184	15.81	32.23	1.02757	Up	1.15389e-85	1.76902e-83	ST3GAL1	ST3 beta-galactoside alpha-2,3-sialyltransferase 1	K00780	GO:0031228//intrinsic to Golgi membrane	GO:0008373//sialyltransferase activity	GO:0006464//cellular protein modification process	gi|522197|gb|AAA36612.1|/0/1
53836	1521	635	1325	44.03	89.67	1.02614	Up	1.69893e-52	1.43656e-50	GPR87	G protein-coupled receptor 87	K08389	GO:0031224//intrinsic to membrane	GO:0001608	GO:0035588	gi|224586796|ref|NP_076404.3|/0/1
339122	4365.18	95.82	193.6	2.2	4.48	1.026	Up	1.82411e-08	2.01772e-07	RAB43	RAB43, member RAS oncogene family	K07930	GO:0016020//membrane	GO:0032561//guanyl ribonucleotide binding	GO:0006810//transport;GO:0035556//intracellular signal transduction	gi|50234889|ref|NP_940892.1|/5.61653e-94/1
541471	578.86	202.28	410.86	37.84	76.77	1.02063	Up	2.33624e-16	5.35247e-15	LOC541471	uncharacterized LOC541471	-	-	-	-	gi|410035560|ref|XP_003949929.1|/2.93152e-16/1
29970	1791.92	147.32	289.05	8.15	16.53	1.02021	Up	3.67886e-11	5.54669e-10	SCHIP1	schwannomin interacting protein 1	K04514	GO:0044424//intracellular part	GO:0005515//protein binding	GO:0001667//ameboidal cell migration;GO:0007169//transmembrane receptor protein tyrosine kinase signaling pathway;GO:0008202//steroid metabolic process;GO:0008406//gonad development;GO:0009887//organ morphogenesis;GO:0022602//ovulation cycle process;GO:0060537//muscle tissue development	gi|7657540|ref|NP_055390.1|/9.90708e-177/1
65124	4681	664.89	1374.54	14.67	29.62	1.0137	Up	2.30586e-53	1.98038e-51	SOWAHC	sosondowah ankyrin repeat domain family member C	K10329;K14693;K11447;K00939	-	-	-	gi|54607077|ref|NP_075392.2|/0/1
8548	2344	228	471	10.15	20.47	1.01203	Up	2.70202e-19	7.64206e-18	BLZF1	basic leucine zipper nuclear factor 1	K11447;K06264;K08857;K00939	GO:0031981//nuclear lumen;GO:0044431//Golgi apparatus part	GO:0001071//nucleic acid binding transcription factor activity;GO:0003676//nucleic acid binding	GO:0006355//regulation of transcription, DNA-dependent;GO:0006886//intracellular protein transport;GO:0006996//organelle organization;GO:0016049//cell growth	gi|4504805|ref|NP_003657.1|/0/1
3659	3567	67.52	138.31	1.96	3.92	1	Up	1.34362e-06	1.12511e-05	IRF1	interferon regulatory factor 1	K09444	GO:0031981//nuclear lumen	GO:0001071//nucleic acid binding transcription factor activity;GO:0003677//DNA binding	GO:0006357//regulation of transcription from RNA polymerase II promoter;GO:0007599//hemostasis;GO:0009612//response to mechanical stimulus;GO:0019221//cytokine-mediated signaling pathway;GO:0042108//positive regulation of cytokine biosynthetic process;GO:0046632//alpha-beta T cell differentiation	gi|4504721|ref|NP_002189.1|/1.13882e-170/1
136319	3900	320.7	0	8.51	0.001	-13.0549	Down	1.16343e-98	2.09725e-96	MTPN	myotrophin	K10380;K15502	GO:0043005//neuron projection;GO:0044424//intracellular part	GO:0005488//binding	GO:0006412//translation;GO:0006576//cellular biogenic amine metabolic process;GO:0014706//striated muscle tissue development;GO:0021533//cell differentiation in hindbrain;GO:0042246//tissue regeneration;GO:0042692//muscle cell differentiation	gi|302148690|pdb|3AAA|C/9.57698e-62/1
445329	1397	96.96	0	7.34	0.001	-12.8416	Down	4.1326e-30	1.83716e-28	SULT1A4	sulfotransferase family, cytosolic, 1A, phenol-preferring, member 4	K01014	GO:0044444//cytoplasmic part	GO:0008146//sulfotransferase activity	GO:0006576//cellular biogenic amine metabolic process;GO:0006629//lipid metabolic process;GO:0006790//sulfur compound metabolic process;GO:0009698//phenylpropanoid metabolic process	gi|29550921|ref|NP_808220.1|/1.83567e-162/1
100996939	1374	73.78	0	5.68	0.001	-12.4717	Down	4.5174e-23	1.56007e-21	PYURF	PIGY upstream reading frame	K11001	GO:0031090//organelle membrane;GO:0031224//intrinsic to membrane;GO:0043231//intracellular membrane-bounded organelle;GO:0043234//protein complex	GO:0005488//binding	GO:0006497//protein lipidation	gi|119626427|gb|EAX06022.1|/3.2507e-63/1
29907	1814.53	66.49	0	3.85	0.001	-11.9106	Down	6.26746e-21	1.9658e-19	SNX15	sorting nexin 15	K11447;K00939;K07943	GO:0012506//vesicle membrane;GO:0044444//cytoplasmic part	GO:0005543//phospholipid binding;GO:0022892	GO:0009987//cellular process;GO:0015031//protein transport	gi|119594743|gb|EAW74337.1|/1.96686e-116/1
101101776	725	18	0	2.71	0.001	-11.4041	Down	3.06536e-06	2.41635e-05	LOC101101776	ribosome biogenesis protein BMS1 homolog pseudogene	K14569	GO:0031981//nuclear lumen	GO:0017111//nucleoside-triphosphatase activity;GO:0032559;GO:0032561//guanyl ribonucleotide binding	GO:0042254//ribosome biogenesis	gi|197692621|dbj|BAG70274.1|/9.90888e-39/1
100526737	1170.24	21.87	0	1.99	0.001	-10.9586	Down	3.70164e-07	3.41901e-06	RBM14-RBM4	RBM14-RBM4 readthrough	K13187;K13189	GO:0031981//nuclear lumen;GO:0043234//protein complex;GO:0044424//intracellular part	GO:0003676//nucleic acid binding;GO:0003713//transcription coactivator activity;GO:0003729//mRNA binding;GO:0005515//protein binding;GO:0016251//general RNA polymerase II transcription factor activity	GO:0006259//DNA metabolic process;GO:0006357//regulation of transcription from RNA polymerase II promoter;GO:0006396//RNA processing;GO:0006412//translation;GO:0006476//protein deacetylation;GO:0007623//circadian rhythm;GO:0009719;GO:0031958	gi|311771547|ref|NP_001185775.1|/7.55138e-62/1
100528062	3940	35	0	0.92	0.001	-9.84549	Down	1.92304e-11	2.976e-10	ARMCX5-GPRASP2	ARMCX5-GPRASP2 readthrough	-	GO:0044424//intracellular part	GO:0005515//protein binding	-	gi|19923967|ref|NP_612446.1|/0/1
100533179	2972	25.04	0	0.88	0.001	-9.78136	Down	2.20942e-08	2.41622e-07	UBE2F-SCLY	UBE2F-SCLY readthrough	K01763	GO:0044444//cytoplasmic part	GO:0016846//carbon-sulfur lyase activity;GO:0048037//cofactor binding	GO:0019752//carboxylic acid metabolic process	gi|167016561|sp|Q96I15.2|SCLY_HUMAN/0/1
286016	2017	13	0	0.67	0.001	-9.38802	Down	0.000103902	0.000603545	TPI1P2	triosephosphate isomerase 1 pseudogene 2	K01803	GO:0000267//cell fraction;GO:0043231//intracellular membrane-bounded organelle;GO:0044444//cytoplasmic part	GO:0016861//intramolecular oxidoreductase activity, interconverting aldoses and ketoses	GO:0006007//glucose catabolic process;GO:0006631//fatty acid metabolic process;GO:0007275//multicellular organismal development	gi|205830477|sp|Q7Z6K2.2|TPISL_HUMAN/5.56405e-122/1
83729	2453	14.08	0	0.6	0.001	-9.22882	Down	5.13566e-05	0.000317667	INHBE	inhibin, beta E	K04667	-	GO:0005102//receptor binding	-	gi|13899338|ref|NP_113667.1|/0/1
100533483	4838	19.57	0	0.42	0.001	-8.71425	Down	1.51513e-06	1.25653e-05	DYX1C1-CCPG1	DYX1C1-CCPG1 readthrough (non-protein coding)	K05286	GO:0031224//intrinsic to membrane	-	GO:0009987//cellular process	gi|325053640|ref|NP_001191379.1|/0/1
79094	1578	295	11	19.7	0.72	-4.77405	Down	1.42597e-74	1.73272e-72	CHAC1	ChaC, cation transport regulator homolog 1 (E. coli)	K07232	GO:0044444//cytoplasmic part	GO:0005488//binding	GO:0006915//apoptotic process;GO:0006950//response to stress	gi|332843575|ref|XP_523053.3|/2.74789e-133/1
27127	4266	16	1	0.39	0.02	-4.2854	Down	0.000120417	0.000691879	SMC1B	structural maintenance of chromosomes 1B	K06636	-	-	-	gi|71565160|ref|NP_683515.3|/0/1
223075	4030	71	4	1.82	0.1	-4.18587	Down	1.6382e-17	4.0965e-16	CCDC129	coiled-coil domain containing 129	K08067	-	-	-	gi|384081587|ref|NP_001244897.1|/0/1
283248	2621	30	2	1.19	0.08	-3.89482	Down	9.3558e-08	9.40395e-07	RCOR2	REST corepressor 2	K11829	GO:0043231//intracellular membrane-bounded organelle;GO:0043234//protein complex;GO:0044427//chromosomal part	GO:0001071//nucleic acid binding transcription factor activity;GO:0003676//nucleic acid binding;GO:0003712//transcription cofactor activity	GO:0006355//regulation of transcription, DNA-dependent	gi|119594587|gb|EAW74181.1|/0/1
79632	3519	68	5	1.77	0.14	-3.66025	Down	8.76166e-16	1.94225e-14	FAM184A	family with sequence similarity 184, member A	K10352;K10388	-	-	-	gi|154350226|ref|NP_078857.5|/0/1
56097	4641	19.45	1.93	0.43	0.04	-3.42626	Down	1.68399e-05	0.000114766	PCDHGC5	protocadherin gamma subfamily C, 5	K04600	GO:0031224//intrinsic to membrane	GO:0046872//metal ion binding	GO:0016337//cell-cell adhesion	gi|14277685|ref|NP_115783.1|/0/1
2354	3776	1592	154	43.71	4.12	-3.40725	Down	0	0	FOSB	FBJ murine osteosarcoma viral oncogene homolog B	K09029	GO:0043231//intracellular membrane-bounded organelle	GO:0001071//nucleic acid binding transcription factor activity;GO:0003677//DNA binding;GO:0005515//protein binding;GO:0043566//structure-specific DNA binding;GO:0046983//protein dimerization activity	GO:0006357//regulation of transcription from RNA polymerase II promoter;GO:0009605//response to external stimulus;GO:0014072;GO:0022414//reproductive process;GO:0032501//multicellular organismal process;GO:0050896//response to stimulus;GO:0051384//response to glucocorticoid stimulus;GO:0051592//response to calcium ion	gi|166999783|ref|NP_001107643.1|/8.23096e-116/1
145553	760	19.82	2.19	2.78	0.31	-3.16474	Down	9.82156e-05	0.000573968	MDP1	magnesium-dependent phosphatase 1	-	-	GO:0004721//phosphoprotein phosphatase activity;GO:0043169//cation binding	GO:0006040//amino sugar metabolic process;GO:0006796//phosphate-containing compound metabolic process	gi|33457311|ref|NP_612485.2|/2.68617e-94/1
101180901	1818	41.1	5.05	2.37	0.28	-3.08139	Down	1.59999e-08	1.78303e-07	IPO11-LRRC70	IPO11-LRRC70 readthrough	-	GO:0043231//intracellular membrane-bounded organelle	GO:0005488//binding;GO:0022892	GO:0006606//protein import into nucleus	gi|426384598|ref|XP_004058847.1|/6.97664e-59/1
7474	5599	24	3	0.4	0.05	-3	Down	2.12362e-05	0.000141494	WNT5A	wingless-type MMTV integration site family, member 5A	K00444	GO:0005626//insoluble fraction;GO:0016020//membrane;GO:0031012//extracellular matrix;GO:0044424//intracellular part	GO:0001664//G-protein coupled receptor binding;GO:0016564//transcription repressor activity;GO:0043565//sequence-specific DNA binding	GO:0000122//negative regulation of transcription from RNA polymerase II promoter;GO:0000187//activation of MAPK activity;GO:0000578//embryonic axis specification;GO:0001501//skeletal system development;GO:0001655//urogenital system development;GO:0001702//gastrulation with mouth forming second;GO:0001819//positive regulation of cytokine production;GO:0001934//positive regulation of protein phosph…	gi|397496163|ref|XP_003818912.1|/0/1
80312	9601	28	4	0.3	0.04	-2.90689	Down	8.16544e-06	5.89551e-05	TET1	tet methylcytosine dioxygenase 1	K13097	GO:0043231//intracellular membrane-bounded organelle	GO:0003677//DNA binding;GO:0016701//oxidoreductase activity, acting on single donors with incorporation of molecular oxygen;GO:0016706//oxidoreductase activity, acting on paired donors, with incorporation or reduction of molecular oxygen, 2-oxoglutarate as one donor, and incorporation of one atom each of oxygen into both donors;GO:0046914//transition metal ion binding	GO:0001825//blastocyst formation;GO:0035510	gi|119574684|gb|EAW54299.1|/0/1
4128	5330	21	3	0.41	0.06	-2.77259	Down	0.000125344	0.000716177	MAOA	monoamine oxidase A	K00274	GO:0031224//intrinsic to membrane;GO:0031966//mitochondrial membrane	GO:0005488//binding;GO:0016641//oxidoreductase activity, acting on the CH-NH2 group of donors, oxygen as acceptor	GO:0042133//neurotransmitter metabolic process;GO:0042417//dopamine metabolic process;GO:0050896//response to stimulus	gi|403297577|ref|XP_003939638.1|/0/1
1489	1678	26	4	1.63	0.24	-2.76377	Down	2.59532e-05	0.00017091	CTF1	cardiotrophin 1	K05422	GO:0044421//extracellular region part	GO:0005126//cytokine receptor binding	GO:0002376//immune system process;GO:0007154//cell communication;GO:0007167//enzyme linked receptor protein signaling pathway;GO:0008283//cell proliferation;GO:0048468//cell development;GO:0048513//organ development	gi|4503121|ref|NP_001321.1|/1.41253e-58/1
9095	2882	39	6	1.41	0.21	-2.74723	Down	2.0887e-07	2.00252e-06	TBX19	T-box 19	K10184	GO:0031981//nuclear lumen	GO:0001071//nucleic acid binding transcription factor activity;GO:0003676//nucleic acid binding;GO:0030528//transcription regulator activity	GO:0006357//regulation of transcription from RNA polymerase II promoter;GO:0008283//cell proliferation;GO:0021536//diencephalon development;GO:0048869//cellular developmental process	gi|4827024|ref|NP_005140.1|/0/1
6334	11447	22	3	0.2	0.03	-2.73697	Down	6.9655e-05	0.000419003	SCN8A	sodium channel, voltage gated, type VIII, alpha subunit	K04840	GO:0005626//insoluble fraction;GO:0005887//integral to plasma membrane;GO:0031410//cytoplasmic vesicle;GO:0033267//axon part;GO:0044297//cell body	GO:0005272//sodium channel activity;GO:0032559	GO:0006935//chemotaxis;GO:0008344//adult locomotory behavior;GO:0008366//axon ensheathment;GO:0030001//metal ion transport;GO:0048513//organ development	gi|7657544|ref|NP_055006.1|/0/1
9542	3939	85	14	2.24	0.36	-2.63743	Down	3.59524e-14	7.10558e-13	NRG2	neuregulin 2	K05456	GO:0031224//intrinsic to membrane	GO:0005102//receptor binding;GO:0070851//growth factor receptor binding	GO:0007169//transmembrane receptor protein tyrosine kinase signaling pathway;GO:0007275//multicellular organismal development;GO:0023052//signaling	gi|7669532|ref|NP_053586.1|/0/1
140893	2853	30	5	1.09	0.18	-2.59826	Down	9.53064e-06	6.82114e-05	RBBP8NL	RBBP8 N-terminal like	-	-	-	-	gi|288541306|ref|NP_543023.2|/0/1
55295	3122	51	9	1.7	0.29	-2.55141	Down	1.09292e-08	1.24675e-07	KLHL26	kelch-like family member 26	K10463	-	-	-	gi|8922854|ref|NP_060786.1|/0/1
54873	2601	143	25	5.72	0.98	-2.54516	Down	4.0306e-22	1.31972e-20	PALMD	palmdelphin	-	GO:0044424//intracellular part	-	GO:0065008	gi|8923243|ref|NP_060204.1|/0/1
26150	1405	28	5	2.11	0.37	-2.51165	Down	2.9112e-05	0.000189882	RIBC2	RIB43A domain with coiled-coils 2	-	-	-	-	gi|119593790|gb|EAW73384.1|/0/1
8614	5361	2446	449	47.07	8.44	-2.47949	Down	0	0	STC2	stanniocalcin 2	-	-	GO:0005102//receptor binding	GO:0001666//response to hypoxia;GO:0003006//developmental process involved in reproduction;GO:0007154//cell communication;GO:0007165//signal transduction;GO:0007275//multicellular organismal development;GO:0009725//response to hormone stimulus;GO:0033273//response to vitamin	gi|4507267|ref|NP_003705.1|/6.69743e-178/1
379	1602	102	19	6.71	1.22	-2.45943	Down	1.41992e-15	3.1098e-14	ARL4D	ADP-ribosylation factor-like 4D	K07948	GO:0016020//membrane;GO:0031981//nuclear lumen	GO:0017111//nucleoside-triphosphatase activity;GO:0032561//guanyl ribonucleotide binding	GO:0009207;GO:0015031//protein transport;GO:0035556//intracellular signal transduction	gi|41327767|ref|NP_001652.2|/6.92985e-100/1
166336	8322	128	24	1.58	0.29	-2.4458	Down	4.12624e-19	1.15507e-17	PRICKLE2	prickle homolog 2 (Drosophila)	K04511	GO:0005635//nuclear envelope;GO:0044459//plasma membrane part	GO:0046914//transition metal ion binding	GO:0030030//cell projection organization;GO:0035088//establishment or maintenance of apical/basal cell polarity	gi|402859683|ref|XP_003894274.1|/0/1
80063	3451	38	7	1.14	0.21	-2.44057	Down	1.26045e-06	1.06196e-05	ATF7IP2	activating transcription factor 7 interacting protein 2	K14693;K11447;K01539;K00939	GO:0043231//intracellular membrane-bounded organelle	-	-	gi|38569430|ref|NP_079273.2|/0/1
1831	2014.53	369	72	19.44	3.65	-2.41306	Down	7.36794e-51	5.89579e-49	TSC22D3	TSC22 domain family, member 3	-	GO:0043231//intracellular membrane-bounded organelle	GO:0001071//nucleic acid binding transcription factor activity;GO:0043426//MRF binding	GO:0000122//negative regulation of transcription from RNA polymerase II promoter;GO:0006351//transcription, DNA-dependent;GO:0006950//response to stress;GO:0043066//negative regulation of apoptotic process;GO:0045843//negative regulation of striated muscle tissue development;GO:0046903//secretion	gi|403289575|ref|XP_003935927.1|/3.72602e-124/1
53844	3480	45	9	1.34	0.26	-2.36565	Down	2.81506e-07	2.64632e-06	COPG2IT1	COPG2 imprinted transcript 1 (non-protein coding)	-	-	-	-	-
401546	2698	45	9	1.74	0.34	-2.35548	Down	2.81506e-07	2.6448e-06	C9orf152	chromosome 9 open reading frame 152	-	-	-	-	gi|163644318|ref|NP_001013011.2|/4.91066e-139/1
5864	1528	54	11	3.73	0.74	-2.33358	Down	2.15596e-08	2.35933e-07	RAB3A	RAB3A, member RAS oncogene family	K07882	GO:0005624//membrane fraction;GO:0030658//transport vesicle membrane;GO:0030665//clathrin-coated vesicle membrane;GO:0032991//macromolecular complex	GO:0008047//enzyme activator activity;GO:0017111//nucleoside-triphosphatase activity;GO:0019899//enzyme binding;GO:0032561//guanyl ribonucleotide binding	GO:0006887//exocytosis;GO:0007265//Ras protein signal transduction;GO:0007269//neurotransmitter secretion;GO:0009207;GO:0009628//response to abiotic stimulus;GO:0030323//respiratory tube development;GO:0031338//regulation of vesicle fusion;GO:0043462//regulation of ATPase activity;GO:0048667//cell morphogenesis involved in neuron differentiation;GO:0050954//sensory perception of mechanical stimul…	gi|4506367|ref|NP_002857.1|/8.49483e-124/1
5727	7658	53	11	0.7	0.14	-2.32193	Down	3.64968e-08	3.89774e-07	PTCH1	patched 1	K06225	GO:0016021//integral to membrane	GO:0004888//transmembrane signaling receptor activity;GO:0005102//receptor binding;GO:0005539//glycosaminoglycan binding;GO:0032934//sterol binding;GO:0046914//transition metal ion binding	GO:0000278//mitotic cell cycle;GO:0001656//metanephros development;GO:0007224//smoothened signaling pathway;GO:0008104//protein localization;GO:0008285//negative regulation of cell proliferation;GO:0008589//regulation of smoothened signaling pathway;GO:0009887//organ morphogenesis;GO:0009953//dorsal/ventral pattern formation;GO:0010035//response to inorganic substance;GO:0014020;GO:0030855//epith…	gi|395740704|ref|XP_002820037.2|/0/1
10161	2570.24	180	38	7.47	1.5	-2.31615	Down	3.11722e-24	1.11163e-22	LPAR6	lysophosphatidic acid receptor 6	K04273	GO:0031224//intrinsic to membrane	GO:0001608	GO:0035588	gi|332841287|ref|XP_001151721.2|/0/1
55565	1865.72	30	6	1.63	0.33	-2.30433	Down	3.07704e-05	0.000199904	ZNF821	zinc finger protein 821	K09228	GO:0005622//intracellular;GO:0043231//intracellular membrane-bounded organelle	GO:0003676//nucleic acid binding;GO:0046872//metal ion binding;GO:0046914//transition metal ion binding	-	gi|8922071|ref|NP_060000.1|/4.02607e-86/1
286336	3957	37	8	0.97	0.2	-2.27798	Down	6.50556e-06	4.79628e-05	FAM78A	family with sequence similarity 78, member A	-	-	-	-	gi|118766332|ref|NP_203745.2|/5.5375e-166/1
55504	4214	43	9	1.06	0.22	-2.26849	Down	8.10792e-07	7.08213e-06	TNFRSF19	tumor necrosis factor receptor superfamily, member 19	K05155	GO:0031224//intrinsic to membrane;GO:0043231//intracellular membrane-bounded organelle	GO:0005035//death receptor activity;GO:0005488//binding	GO:0000165//MAPK cascade;GO:0007249//I-kappaB kinase/NF-kappaB cascade;GO:0008544//epidermis development;GO:0012502//induction of programmed cell death;GO:0019221//cytokine-mediated signaling pathway	gi|23238204|ref|NP_683760.1|/0/1
388886	1240	28	6	2.4	0.5	-2.26303	Down	8.91402e-05	0.000525424	FAM211B	family with sequence similarity 211, member B	-	-	-	-	gi|134288867|ref|NP_997527.2|/1.28362e-124/1
29116	3086	65	14	2.19	0.46	-2.25123	Down	1.71101e-09	2.14747e-08	MYLIP	myosin regulatory light chain interacting protein	K10637	GO:0043232;GO:0044425//membrane part	GO:0005515//protein binding;GO:0019787//small conjugating protein ligase activity;GO:0046914//transition metal ion binding	GO:0009896;GO:0010985;GO:0016567//protein ubiquitination;GO:0031329;GO:0031647//regulation of protein stability;GO:0048731;GO:0055092//sterol homeostasis	gi|38788243|ref|NP_037394.2|/0/1
9518	1220	651	147	56.72	12.49	-2.18308	Down	3.66276e-79	4.96561e-77	GDF15	growth differentiation factor 15	K05504	GO:0044421//extracellular region part	GO:0005102//receptor binding	GO:0007154//cell communication;GO:0007178//transmembrane receptor protein serine/threonine kinase signaling pathway	gi|153792495|ref|NP_004855.2|/1.32625e-166/1
3200	3257	130	29	4.08	0.9	-2.18057	Down	3.36752e-17	8.22036e-16	HOXA3	homeobox A3	K09303	GO:0031981//nuclear lumen	GO:0001071//nucleic acid binding transcription factor activity;GO:0003677//DNA binding	GO:0001501//skeletal system development;GO:0003002//regionalization;GO:0006351//transcription, DNA-dependent;GO:0008283//cell proliferation;GO:0009888//tissue development;GO:0021563//glossopharyngeal nerve development;GO:0035270//endocrine system development;GO:0048534;GO:0048562//embryonic organ morphogenesis;GO:0048646//anatomical structure formation involved in morphogenesis;GO:0048732//gland …	gi|193786467|dbj|BAG51750.1|/1.55476e-169/1
6097	3054	40	9	1.36	0.3	-2.18057	Down	3.85778e-06	2.99352e-05	RORC	RAR-related orphan receptor C	K08534	GO:0031981//nuclear lumen	GO:0001071//nucleic acid binding transcription factor activity;GO:0003677//DNA binding;GO:0004879//ligand-activated sequence-specific DNA binding RNA polymerase II transcription factor activity;GO:0046914//transition metal ion binding	GO:0006464//cellular protein modification process;GO:0009755//hormone-mediated signaling pathway;GO:0010551;GO:0030217//T cell differentiation;GO:0048511//rhythmic process	gi|758420|gb|AAA64751.1|/0/1
9220	2110	72.19	16.24	3.58	0.79	-2.18004	Down	3.72526e-10	4.99666e-09	TIAF1	TGFB1-induced anti-apoptotic factor 1	K10362	GO:0015629//actin cytoskeleton;GO:0043231//intracellular membrane-bounded organelle;GO:0044444//cytoplasmic part	GO:0003676//nucleic acid binding;GO:0005515//protein binding;GO:0032559;GO:0042623//ATPase activity, coupled	GO:0007243//intracellular protein kinase cascade;GO:0043066//negative regulation of apoptotic process;GO:0044260	gi|17978509|ref|NP_004731.2|/4.03722e-53/1
25928	1883	88	20	4.9	1.09	-2.16845	Down	6.35072e-12	1.03556e-10	SOSTDC1	sclerostin domain containing 1	-	GO:0044421//extracellular region part	-	GO:0030509//BMP signaling pathway;GO:0042476//odontogenesis	gi|426355540|ref|XP_004045175.1|/1.22615e-114/1
1958	3136	10886	2552	360.33	82.49	-2.12703	Down	0	0	EGR1	early growth response 1	K09203	GO:0043231//intracellular membrane-bounded organelle	GO:0001071//nucleic acid binding transcription factor activity;GO:0003677//DNA binding;GO:0003702//RNA polymerase II transcription factor activity;GO:0046872//metal ion binding	GO:0010551;GO:0016925//protein sumoylation;GO:0019221//cytokine-mediated signaling pathway;GO:0071398//cellular response to fatty acid;GO:0072126//positive regulation of glomerular mesangial cell proliferation	gi|426350131|ref|XP_004042635.1|/0/1
11178	5459	46	11	0.87	0.2	-2.12102	Down	1.33213e-06	1.11605e-05	LZTS1	leucine zipper, putative tumor suppressor 1	K11447;K08857;K00939;K11504	GO:0030425//dendrite;GO:0031981//nuclear lumen;GO:0044430//cytoskeletal part;GO:0044459//plasma membrane part	GO:0001071//nucleic acid binding transcription factor activity;GO:0003676//nucleic acid binding	GO:0006353//DNA-dependent transcription, termination;GO:0006354//DNA-dependent transcription, elongation;GO:0010769//regulation of cell morphogenesis involved in differentiation;GO:0050804//regulation of synaptic transmission	gi|4572464|gb|AAD23834.1|AF123653_1/0/1
10891	6318	133	32	2.17	0.51	-2.08913	Down	1.46583e-16	3.40587e-15	PPARGC1A	peroxisome proliferator-activated receptor gamma, coactivator 1 alpha	K07202	GO:0016591//DNA-directed RNA polymerase II, holoenzyme;GO:0044444//cytoplasmic part	GO:0003676//nucleic acid binding;GO:0003713//transcription coactivator activity;GO:0016251//general RNA polymerase II transcription factor activity;GO:0035258//steroid hormone receptor binding	GO:0006094//gluconeogenesis;GO:0006352//DNA-dependent transcription, initiation;GO:0006396//RNA processing;GO:0006950//response to stress;GO:0008219//cell death;GO:0010551;GO:0014823//response to activity;GO:0015980//energy derivation by oxidation of organic compounds;GO:0016573//histone acetylation;GO:0022900//electron transport chain;GO:0030518//intracellular steroid hormone receptor signaling …	gi|7019499|ref|NP_037393.1|/0/1
79170	1530	228	55	15.71	3.7	-2.08609	Down	2.80032e-27	1.12866e-25	PRR15L	proline rich 15-like	-	-	-	-	gi|13236561|ref|NP_077296.1|/5.43305e-54/1
7049	6308	57	14	0.93	0.22	-2.07973	Down	9.83864e-08	9.8651e-07	TGFBR3	transforming growth factor, beta receptor III	K05843	GO:0009986//cell surface;GO:0016021//integral to membrane;GO:0043227//membrane-bounded organelle;GO:0043234//protein complex;GO:0044421//extracellular region part	GO:0005024//transforming growth factor beta-activated receptor activity;GO:0005160//transforming growth factor beta receptor binding;GO:0005539//glycosaminoglycan binding;GO:0019838//growth factor binding;GO:0019904//protein domain specific binding	GO:0001837//epithelial to mesenchymal transition;GO:0006468//protein phosphorylation;GO:0007178//transmembrane receptor protein serine/threonine kinase signaling pathway;GO:0008285//negative regulation of cell proliferation;GO:0014855;GO:0030218//erythrocyte differentiation;GO:0034694//response to prostaglandin stimulus;GO:0034698//response to gonadotropin stimulus;GO:0035556//intracellular signa…	gi|6634454|emb|CAB64374.1|/0/1
2299	2296	95	24	4.32	1.07	-2.01342	Down	9.34382e-12	1.49392e-10	FOXI1	forkhead box I1	K09401	GO:0043231//intracellular membrane-bounded organelle;GO:0043234//protein complex	GO:0000981//sequence-specific DNA binding RNA polymerase II transcription factor activity;GO:0003702//RNA polymerase II transcription factor activity;GO:0005515//protein binding;GO:0016564//transcription repressor activity;GO:0043565//sequence-specific DNA binding;GO:0043566//structure-specific DNA binding	GO:0000122//negative regulation of transcription from RNA polymerase II promoter;GO:0001708//cell fate specification;GO:0010551;GO:0030916//otic vesicle formation	gi|21618329|ref|NP_658982.1|/1.14636e-158/1
83667	3547	455	116	13.29	3.31	-2.00544	Down	2.58204e-50	2.03634e-48	SESN2	sestrin 2	K10141	GO:0043231//intracellular membrane-bounded organelle	-	GO:0022402//cell cycle process	gi|13899299|ref|NP_113647.1|/0/1
652968	1644	54	14	3.46	0.87	-1.99168	Down	4.27986e-07	3.91124e-06	GATSL3	GATS protein-like 3	-	-	-	-	gi|83415181|ref|NP_001032755.1|/2.94558e-178/1
1999	3149	720	187	23.72	6.02	-1.97827	Down	2.90574e-77	3.72389e-75	ELF3	E74-like factor 3 (ets domain transcription factor, epithelial-specific )	K09429	GO:0031981//nuclear lumen	GO:0001071//nucleic acid binding transcription factor activity;GO:0003677//DNA binding;GO:0003712//transcription cofactor activity;GO:0030528//transcription regulator activity	GO:0001701//in utero embryonic development;GO:0006952//defense response;GO:0009888//tissue development;GO:0010551;GO:0030154//cell differentiation;GO:0043062//extracellular structure organization;GO:0048771//tissue remodeling	gi|426333266|ref|XP_004028203.1|/0/1
9884	5177	35	9.33	0.7	0.18	-1.95936	Down	4.7812e-05	0.000298329	LRRC37A	leucine rich repeat containing 37A	K06839;K04306	GO:0031224//intrinsic to membrane	-	-	gi|289547512|ref|NP_055649.4|/0/1
5509	3481	152	41	4.53	1.19	-1.92855	Down	5.82162e-17	1.39617e-15	PPP1R3D	protein phosphatase 1, regulatory subunit 3D	K07189	GO:0042598;GO:0044444//cytoplasmic part	GO:0004721//phosphoprotein phosphatase activity;GO:0005515//protein binding	GO:0005978//glycogen biosynthetic process;GO:0005980//glycogen catabolic process	gi|332858877|ref|XP_001142110.2|/5.01641e-139/1
55812	1935	41	11	2.19	0.58	-1.91681	Down	1.5597e-05	0.000107051	SPATA7	spermatogenesis associated 7	-	-	-	GO:0048232//male gamete generation;GO:0050953//sensory perception of light stimulus	gi|397525696|ref|XP_003832793.1|/0/1
7096	2867	64.41	17.41	2.34	0.62	-1.91617	Down	5.10388e-08	5.3532e-07	TLR1	toll-like receptor 1	K05398	GO:0016021//integral to membrane;GO:0030666//endocytic vesicle membrane;GO:0043234//protein complex	GO:0004872//receptor activity;GO:0046983//protein dimerization activity	GO:0002274;GO:0006952//defense response;GO:0023052//signaling;GO:0042108//positive regulation of cytokine biosynthetic process;GO:0070340;GO:0071221//cellular response to bacterial lipopeptide	gi|40789057|dbj|BAA02801.2|/0/1
604	3398.21	813	215	24.19	6.41	-1.91601	Down	1.59242e-85	2.39652e-83	BCL6	B-cell CLL/lymphoma 6	K15618	GO:0031981//nuclear lumen;GO:0044427//chromosomal part	GO:0001071//nucleic acid binding transcription factor activity;GO:0003677//DNA binding;GO:0003682//chromatin binding;GO:0030528//transcription regulator activity;GO:0046914//transition metal ion binding	GO:0001783//B cell apoptotic process;GO:0001952//regulation of cell-matrix adhesion;GO:0002467//germinal center formation;GO:0002682//regulation of immune system process;GO:0002719;GO:0002828//regulation of type 2 immune response;GO:0006357//regulation of transcription from RNA polymerase II promoter;GO:0006606//protein import into nucleus;GO:0007010//cytoskeleton organization;GO:0007090//regulat…	gi|21040324|ref|NP_001697.2|/0/1
55663	1995	40	11	2.1	0.56	-1.90689	Down	2.51878e-05	0.000166471	ZNF446	zinc finger protein 446	K09229;K09230	GO:0043231//intracellular membrane-bounded organelle	GO:0001071//nucleic acid binding transcription factor activity;GO:0003676//nucleic acid binding;GO:0046914//transition metal ion binding	GO:0006351//transcription, DNA-dependent	gi|8923582|ref|NP_060378.1|/0/1
59084	2943	73	20	2.58	0.69	-1.9027	Down	9.81328e-09	1.12808e-07	ENPP5	ectonucleotide pyrophosphatase/phosphodiesterase 5 (putative)	K01175	GO:0005626//insoluble fraction;GO:0031224//intrinsic to membrane	GO:0003824//catalytic activity	GO:0009987//cellular process	gi|11034849|ref|NP_067547.1|/0/1
79924	4045	115.34	31.24	2.91	0.78	-1.89947	Down	3.4897e-13	6.41761e-12	ADM2	adrenomedullin 2	K11447;K00939;K00469	-	GO:0005102//receptor binding	-	gi|47678489|emb|CAG30365.1|/9.03797e-138/1
53335	3784.81	183	49	4.87	1.31	-1.89435	Down	2.92634e-20	8.82421e-19	BCL11A	B-cell CLL/lymphoma 11A (zinc finger protein)	K09228	GO:0043231//intracellular membrane-bounded organelle	GO:0003712//transcription cofactor activity;GO:0046914//transition metal ion binding	GO:0006351//transcription, DNA-dependent;GO:0030098//lymphocyte differentiation;GO:0032446//protein modification by small protein conjugation	gi|20336313|ref|NP_612569.1|/1.64967e-143/1
55890	1984.93	46	13	2.46	0.67	-1.87643	Down	8.13608e-06	5.87689e-05	GPRC5C	G protein-coupled receptor, family C, group 5, member C	K04620	GO:0012506//vesicle membrane;GO:0016021//integral to membrane;GO:0043231//intracellular membrane-bounded organelle	GO:0004888//transmembrane signaling receptor activity;GO:0005488//binding	GO:0007166//cell surface receptor signaling pathway	gi|40217833|ref|NP_061123.3|/0/1
4602	3367.45	175	50	5.47	1.5	-1.86658	Down	2.81208e-18	7.44022e-17	MYB	v-myb myeloblastosis viral oncogene homolog (avian)	K09420	GO:0034399//nuclear periphery;GO:0043231//intracellular membrane-bounded organelle	GO:0003676//nucleic acid binding;GO:0016564//transcription repressor activity	GO:0000122//negative regulation of transcription from RNA polymerase II promoter;GO:0007599//hemostasis;GO:0010551	gi|45502029|emb|CAE82649.1|/0/1
79635	2706.04	74	23	3.13	0.86	-1.86375	Down	7.15184e-08	7.33242e-07	CCDC121	coiled-coil domain containing 121	K10388	-	-	-	gi|218083720|ref|NP_001136155.1|/1.5369e-157/1
2104	5132	117	32	2.29	0.63	-1.86192	Down	3.24494e-13	5.99437e-12	ESRRG	estrogen-related receptor gamma	K08554	GO:0031981//nuclear lumen	GO:0001071//nucleic acid binding transcription factor activity;GO:0003677//DNA binding;GO:0004879//ligand-activated sequence-specific DNA binding RNA polymerase II transcription factor activity;GO:0019904//protein domain specific binding;GO:0030528//transcription regulator activity;GO:0046914//transition metal ion binding	GO:0009755//hormone-mediated signaling pathway;GO:0010551;GO:0030522//intracellular receptor mediated signaling pathway;GO:0032501//multicellular organismal process	gi|466015220|ref|XP_004271081.1|/2.9626e-137/1
7436	3562	85	24	2.47	0.68	-1.8609	Down	1.08109e-09	1.38441e-08	VLDLR	very low density lipoprotein receptor	K12473	GO:0005626//insoluble fraction;GO:0012505//endomembrane system;GO:0031224//intrinsic to membrane;GO:0034385;GO:0043231//intracellular membrane-bounded organelle;GO:0044444//cytoplasmic part	GO:0005515//protein binding;GO:0030169//low-density lipoprotein particle binding;GO:0030228//lipoprotein particle receptor activity;GO:0030295//protein kinase activator activity;GO:0046872//metal ion binding	GO:0001666//response to hypoxia;GO:0007165//signal transduction;GO:0007611//learning or memory;GO:0009267//cellular response to starvation;GO:0010876//lipid localization;GO:0016125//sterol metabolic process;GO:0016192//vesicle-mediated transport;GO:0021543//pallium development;GO:0023052//signaling;GO:0032496//response to lipopolysaccharide;GO:0032868//response to insulin stimulus;GO:0033674//pos…	gi|65301167|ref|NP_003374.3|/0/1
196513	2105	95	27	4.72	1.31	-1.84922	Down	1.3007e-10	1.8362e-09	DCP1B	DCP1 decapping enzyme homolog B (S. cerevisiae)	K12611	GO:0043231//intracellular membrane-bounded organelle;GO:0044444//cytoplasmic part	GO:0003824//catalytic activity;GO:0005488//binding	GO:0000291//nuclear-transcribed mRNA catabolic process, exonucleolytic	gi|40548403|ref|NP_689853.3|/0/1
4211	3198	56	16	1.82	0.51	-1.83537	Down	9.4216e-07	8.13003e-06	MEIS1	Meis homeobox 1	K15613	GO:0043231//intracellular membrane-bounded organelle;GO:0043234//protein complex	GO:0000981//sequence-specific DNA binding RNA polymerase II transcription factor activity;GO:0003677//DNA binding;GO:0046983//protein dimerization activity	GO:0002088//lens development in camera-type eye;GO:0006355//regulation of transcription, DNA-dependent;GO:0030097//hemopoiesis;GO:0045596//negative regulation of cell differentiation;GO:0048646//anatomical structure formation involved in morphogenesis	gi|148675868|gb|EDL07815.1|/0/1
92312	6124	142	41	2.39	0.67	-1.83478	Down	5.9785e-15	1.25251e-13	MEX3A	mex-3 homolog A (C. elegans)	K15686	GO:0030529//ribonucleoprotein complex;GO:0043231//intracellular membrane-bounded organelle	GO:0003676//nucleic acid binding;GO:0046914//transition metal ion binding	-	gi|397500912|ref|XP_003821147.1|/0/1
7754	4029	59	21	1.89	0.53	-1.83432	Down	1.06647e-05	7.57334e-05	ZNF204P	zinc finger protein 204, pseudogene	K09228	-	-	-	gi|338718277|ref|XP_003363794.1|/0/1
6474	3141.19	122	35	4.01	1.13	-1.82728	Down	4.01464e-13	7.30923e-12	SHOX2	short stature homeobox 2	K09331	GO:0043231//intracellular membrane-bounded organelle	GO:0001071//nucleic acid binding transcription factor activity;GO:0003677//DNA binding	GO:0001503//ossification;GO:0002062//chondrocyte differentiation;GO:0003206;GO:0006357//regulation of transcription from RNA polymerase II promoter;GO:0008284//positive regulation of cell proliferation;GO:0008589//regulation of smoothened signaling pathway;GO:0035108//limb morphogenesis;GO:0048513//organ development;GO:0048704//embryonic skeletal system morphogenesis	gi|89145413|ref|NP_006875.2|/5.71772e-126/1
23046	9300	86	25	0.95	0.27	-1.81497	Down	1.56135e-09	1.97474e-08	KIF21B	kinesin family member 21B	K10395	GO:0015630//microtubule cytoskeleton	GO:0003774//motor activity;GO:0032559	GO:0007017//microtubule-based process	gi|71891657|dbj|BAA32294.2|/0/1
9881	10499	36	10	0.35	0.1	-1.80735	Down	7.1563e-05	0.000429535	TRANK1	tetratricopeptide repeat and ankyrin repeat containing 1	-	-	GO:0003676//nucleic acid binding;GO:0003678//DNA helicase activity;GO:0032559	GO:0006259//DNA metabolic process	gi|257467636|ref|NP_055646.2|/0/1
2122	5149.22	280	83	5.63	1.62	-1.79714	Down	2.79182e-27	1.12801e-25	MECOM	MDS1 and EVI1 complex locus	K04462	GO:0016585//chromatin remodeling complex;GO:0016604//nuclear body	GO:0001071//nucleic acid binding transcription factor activity;GO:0003676//nucleic acid binding;GO:0042802//identical protein binding;GO:0046914//transition metal ion binding	GO:0002262//myeloid cell homeostasis;GO:0006357//regulation of transcription from RNA polymerase II promoter;GO:0006952//defense response;GO:0007049//cell cycle;GO:0007179//transforming growth factor beta receptor signaling pathway;GO:0007420//brain development;GO:0008283//cell proliferation;GO:0012501//programmed cell death;GO:0030326//embryonic limb morphogenesis;GO:0043009//chordate embryonic …	gi|545408|gb|AAB29907.1|/0/1
6340	3516	406	120	11.97	3.45	-1.79475	Down	5.85826e-39	3.31376e-37	SCNN1G	sodium channel, non-voltage-gated 1, gamma subunit	K04827	GO:0005626//insoluble fraction;GO:0009986//cell surface;GO:0034703//cation channel complex;GO:0044459//plasma membrane part	GO:0005272//sodium channel activity;GO:0019904//protein domain specific binding	GO:0007606//sensory perception of chemical stimulus;GO:0030001//metal ion transport;GO:0044319//wound healing, spreading of cells	gi|355710044|gb|EHH31508.1|/0/1
51317	7270.81	231	68	3.26	0.94	-1.79414	Down	6.10048e-23	2.09356e-21	PHF21A	PHD finger protein 21A	K11643;K11642	GO:0016585//chromatin remodeling complex;GO:0031981//nuclear lumen	GO:0003676//nucleic acid binding;GO:0046914//transition metal ion binding	GO:0006325//chromatin organization;GO:0006357//regulation of transcription from RNA polymerase II promoter;GO:0007599//hemostasis	gi|156546894|ref|NP_001095272.1|/0/1
10451	3639.46	112	38	3.67	1.06	-1.79172	Down	3.19968e-10	4.33066e-09	VAV3	vav 3 guanine nucleotide exchange factor	K05730	GO:0016020//membrane;GO:0044444//cytoplasmic part	GO:0005089//Rho guanyl-nucleotide exchange factor activity;GO:0008047//enzyme activator activity;GO:0030674//protein binding, bridging;GO:0043169//cation binding;GO:0070851//growth factor receptor binding	GO:0006917//induction of apoptosis;GO:0007169//transmembrane receptor protein tyrosine kinase signaling pathway;GO:0007266//Rho protein signal transduction;GO:0007599//hemostasis;GO:0009966//regulation of signal transduction;GO:0016192//vesicle-mediated transport;GO:0030031//cell projection assembly;GO:0030155//regulation of cell adhesion;GO:0030888//regulation of B cell proliferation;GO:0033124/…	gi|120432044|ref|NP_006104.4|/0/1
64843	1836	64	19	3.66	1.06	-1.78778	Down	2.76584e-07	2.60154e-06	ISL2	ISL LIM homeobox 2	K09370	GO:0043231//intracellular membrane-bounded organelle	GO:0001071//nucleic acid binding transcription factor activity;GO:0003677//DNA binding;GO:0046914//transition metal ion binding	GO:0006351//transcription, DNA-dependent;GO:0007411//axon guidance;GO:0021522//spinal cord motor neuron differentiation;GO:0045165//cell fate commitment;GO:0045596//negative regulation of cell differentiation	gi|21956641|ref|NP_665804.1|/0/1
57480	7237	60.13	18	0.86	0.25	-1.78241	Down	7.65592e-07	6.72311e-06	PLEKHG1	pleckstrin homology domain containing, family G (with RhoGef domain) member 1	K08810;K15048;K05769	GO:0044464//cell part	GO:0005088//Ras guanyl-nucleotide exchange factor activity	GO:0007266//Rho protein signal transduction	gi|410041383|ref|XP_001135739.3|/0/1
100101467	4142	70	21	1.75	0.51	-1.77879	Down	8.9895e-08	9.06911e-07	ZSCAN30	zinc finger and SCAN domain containing 30	K09230	GO:0043231//intracellular membrane-bounded organelle	GO:0001071//nucleic acid binding transcription factor activity;GO:0003676//nucleic acid binding;GO:0046914//transition metal ion binding	GO:0006351//transcription, DNA-dependent	gi|163644333|ref|NP_001106205.1|/0/1
100526664	8919	50	15.18	0.58	0.17	-1.77052	Down	6.60224e-06	4.85664e-05	LY75-CD302	LY75-CD302 readthrough	K06559	GO:0016021//integral to membrane	-	GO:0002376//immune system process;GO:0006952//defense response	gi|311771585|ref|NP_001185689.1|/0/1
55592	2415.66	108	33	4.67	1.39	-1.74834	Down	4.50114e-11	6.73693e-10	GOLGA2P5	golgin A2 pseudogene 5	-	GO:0043231//intracellular membrane-bounded organelle	GO:0005488//binding	-	gi|119608169|gb|EAW87763.1|/4.1669e-82/1
2535	3834	58	18	1.57	0.47	-1.74003	Down	1.88432e-06	1.5363e-05	FZD2	frizzled family receptor 2	K02235	GO:0031224//intrinsic to membrane;GO:0031253//cell projection membrane;GO:0044424//intracellular part	GO:0004888//transmembrane signaling receptor activity;GO:0019904//protein domain specific binding;GO:0046983//protein dimerization activity	GO:0006357//regulation of transcription from RNA polymerase II promoter;GO:0007154//cell communication;GO:0007187//G-protein coupled receptor signaling pathway, coupled to cyclic nucleotide second messenger;GO:0007417//central nervous system development;GO:0007606//sensory perception of chemical stimulus;GO:0030801//positive regulation of cyclic nucleotide metabolic process;GO:0032870//cellular r…	gi|30353964|gb|AAH52266.1|/0/1
54858	7084	261.28	80.55	3.8	1.14	-1.73697	Down	1.22446e-24	4.40482e-23	PGPEP1	pyroglutamyl-peptidase I	K01304	GO:0044444//cytoplasmic part	GO:0070011//peptidase activity, acting on L-amino acid peptides	GO:0019538//protein metabolic process	gi|8923198|ref|NP_060182.1|/1.44979e-119/1
1945	1250.49	96	30	8.27	2.49	-1.73174	Down	9.0557e-10	1.16968e-08	EFNA4	ephrin-A4	K05462	GO:0016021//integral to membrane	GO:0005003//ephrin receptor activity;GO:0005102//receptor binding	GO:0007154//cell communication	gi|55588512|ref|XP_524893.1|/4.0582e-103/1
9099	3272.03	123	38	3.9	1.18	-1.72469	Down	2.79326e-12	4.73354e-11	USP2	ubiquitin specific peptidase 2	K11833	GO:0005815//microtubule organizing center;GO:0043231//intracellular membrane-bounded organelle	GO:0004175//endopeptidase activity;GO:0016790//thiolester hydrolase activity;GO:0019899//enzyme binding;GO:0043169//cation binding	GO:0006357//regulation of transcription from RNA polymerase II promoter;GO:0007346//regulation of mitotic cell cycle;GO:0019941//modification-dependent protein catabolic process;GO:0031647//regulation of protein stability;GO:0045843//negative regulation of striated muscle tissue development;GO:0045844//positive regulation of striated muscle tissue development;GO:0070646//protein modification by s…	gi|344313155|ref|NP_001230688.1|/0/1
3280	1475	904	281	64.71	19.63	-1.72093	Down	5.58138e-80	7.75906e-78	HES1	hairy and enhancer of split 1, (Drosophila)	K06054	GO:0032991//macromolecular complex;GO:0043231//intracellular membrane-bounded organelle	GO:0003700//sequence-specific DNA binding transcription factor activity;GO:0008134//transcription factor binding;GO:0010843;GO:0019899//enzyme binding;GO:0019904//protein domain specific binding;GO:0030528//transcription regulator activity;GO:0046983//protein dimerization activity	GO:0000122//negative regulation of transcription from RNA polymerase II promoter;GO:0000904//cell morphogenesis involved in differentiation;GO:0001756//somitogenesis;GO:0003264//regulation of cardioblast proliferation;GO:0003310//pancreatic A cell differentiation;GO:0009912//auditory receptor cell fate commitment;GO:0010551;GO:0019827//stem cell maintenance;GO:0021545//cranial nerve development;G…	gi|5031763|ref|NP_005515.1|/3.63707e-116/1
57701	4918	229	71	4.81	1.46	-1.72007	Down	1.55159e-21	5.05006e-20	NCKAP5L	NCK-associated protein 5-like	K06237;K13911	-	-	-	gi|208022661|ref|NP_001032895.2|/0/1
23228	3964	54	17	1.41	0.43	-1.71329	Down	5.19722e-06	3.91618e-05	PLCL2	phospholipase C-like 2	K15370	GO:0044424//intracellular part	GO:0004629//phospholipase C activity;GO:0046872//metal ion binding;GO:0060089	GO:0007165//signal transduction;GO:0044238//primary metabolic process	gi|5689521|dbj|BAA83044.1|/0/1
8495	3136.32	157	51	5.38	1.65	-1.70514	Down	1.79007e-14	3.6387e-13	PPFIBP2	PTPRF interacting protein, binding protein 2 (liprin beta 2)	-	GO:0044464//cell part	GO:0003676//nucleic acid binding;GO:0003824//catalytic activity	GO:0006259//DNA metabolic process	gi|375151575|ref|NP_001243498.1|/0/1
114907	6769.02	1227	388	18.63	5.77	-1.69098	Down	9.55592e-106	1.91165e-103	FBXO32	F-box protein 32	K10305	-	-	-	gi|72679811|gb|AAI00021.1|/7.14194e-150/1
9901	8977	191	61	2.19	0.68	-1.68732	Down	1.25552e-17	3.17834e-16	SRGAP3	SLIT-ROBO Rho GTPase activating protein 3	K07526	GO:0044444//cytoplasmic part	GO:0005488//binding;GO:0008047//enzyme activator activity	GO:0009966//regulation of signal transduction;GO:0035556//intracellular signal transduction;GO:0043087//regulation of GTPase activity	gi|75677374|ref|NP_001028289.1|/0/1
151473	4411	247	79	5.79	1.81	-1.67757	Down	2.55214e-22	8.49195e-21	SLC16A14	solute carrier family 16, member 14 (monocarboxylic acid transporter 14)	K08190	GO:0031224//intrinsic to membrane	GO:0015291//secondary active transmembrane transporter activity	GO:0006810//transport	gi|41327156|ref|NP_689740.2|/0/1
150737	2652	37.5	11.96	1.47	0.46	-1.67611	Down	0.000103072	0.000599361	TTC30B	tetratricopeptide repeat domain 30B	-	GO:0042995//cell projection	-	GO:0071842	gi|125988411|ref|NP_689730.2|/0/1
4212	3233.63	112	36	3.6	1.13	-1.67167	Down	7.57968e-11	1.09741e-09	MEIS2	Meis homeobox 2	K15613	GO:0043231//intracellular membrane-bounded organelle	GO:0001071//nucleic acid binding transcription factor activity;GO:0003677//DNA binding;GO:0003702//RNA polymerase II transcription factor activity;GO:0003712//transcription cofactor activity	GO:0006357//regulation of transcription from RNA polymerase II promoter;GO:0007423//sensory organ development	gi|355777929|gb|EHH62965.1|/0/1
399972	753	46	15	6.65	2.11	-1.65611	Down	3.95322e-05	0.000251839	FLJ39051	uncharacterized LOC399972	-	-	-	-	gi|119588096|gb|EAW67692.1|/1.83451e-22/1
8321	4350	83	27	1.97	0.63	-1.64477	Down	2.7963e-08	3.02177e-07	FZD1	frizzled family receptor 1	K02432	GO:0005624//membrane fraction;GO:0031224//intrinsic to membrane;GO:0031253//cell projection membrane;GO:0044424//intracellular part	GO:0004888//transmembrane signaling receptor activity;GO:0019904//protein domain specific binding;GO:0042802//identical protein binding;GO:0046983//protein dimerization activity	GO:0001932//regulation of protein phosphorylation;GO:0006357//regulation of transcription from RNA polymerase II promoter;GO:0007187//G-protein coupled receptor signaling pathway, coupled to cyclic nucleotide second messenger;GO:0007267//cell-cell signaling;GO:0007417//central nervous system development;GO:0030178//negative regulation of Wnt receptor signaling pathway;GO:0030278//regulation of os…	gi|4503825|ref|NP_003496.1|/0/1
89890	5228	221.55	72.68	4.37	1.4	-1.64221	Down	1.03709e-19	2.98988e-18	KBTBD6	kelch repeat and BTB (POZ) domain containing 6	K10474	-	GO:0005488//binding	-	gi|397470743|ref|XP_003806974.1|/0/1
5588	3286	57	19	1.84	0.59	-1.64092	Down	6.1632e-06	4.56439e-05	PRKCQ	protein kinase C, theta	K06068	GO:0005626//insoluble fraction;GO:0043231//intracellular membrane-bounded organelle;GO:0044444//cytoplasmic part;GO:0044459//plasma membrane part;GO:0045202//synapse	GO:0004674//protein serine/threonine kinase activity;GO:0032559;GO:0043169//cation binding	GO:0000086//G2/M transition of mitotic cell cycle;GO:0006464//cellular protein modification process;GO:0006915//apoptotic process;GO:0006935//chemotaxis;GO:0006950//response to stress;GO:0007599//hemostasis;GO:0009746;GO:0009888//tissue development;GO:0016049//cell growth;GO:0030154//cell differentiation;GO:0031346//positive regulation of cell projection organization;GO:0032233//positive regulati…	gi|355562279|gb|EHH18873.1|/0/1
494470	4140.98	234	67	5.05	1.63	-1.63141	Down	6.95338e-24	2.45297e-22	RNF165	ring finger protein 165	K15704;K06058;K15706	-	GO:0046914//transition metal ion binding	-	gi|57165361|ref|NP_689683.2|/0/1
122953	3793	97	32	2.61	0.85	-1.61852	Down	2.58742e-09	3.16983e-08	JDP2	Jun dimerization protein 2	K09033	-	-	-	gi|395827851|ref|XP_003787106.1|/5.01703e-79/1
66035	2335.91	57	19	2.54	0.83	-1.61365	Down	6.1632e-06	4.56645e-05	SLC2A11	solute carrier family 2 (facilitated glucose transporter), member 11	K08148	GO:0031224//intrinsic to membrane	GO:0015144//carbohydrate transmembrane transporter activity	GO:0071702	gi|68226420|ref|NP_001020109.1|/0/1
727849	3296	56.38	18.94	1.77	0.58	-1.60962	Down	4.57034e-06	3.49031e-05	LOC727849	golgin A2 pseudogene	K01528	GO:0043231//intracellular membrane-bounded organelle	GO:0005488//binding	-	gi|13194590|gb|AAK15476.1|/6.75816e-45/1
93129	2205	65	22	3.08	1.02	-1.59436	Down	1.71264e-06	1.40682e-05	ORAI3	ORAI calcium release-activated calcium modulator 3	K16058	GO:0031224//intrinsic to membrane	GO:0005488//binding	-	gi|22748651|ref|NP_689501.1|/2.78516e-137/1
9938	2900	146	50	5.23	1.75	-1.57946	Down	9.15508e-13	1.62357e-11	ARHGAP25	Rho GTPase activating protein 25	K08878;K07526;K12490	GO:0044444//cytoplasmic part	-	GO:0009966//regulation of signal transduction;GO:0035556//intracellular signal transduction	gi|40789060|dbj|BAA06125.2|/0/1
55809	7580	301	103	4.09	1.37	-1.57792	Down	8.91332e-25	3.23483e-23	TRERF1	transcriptional regulating factor 1	K11829	GO:0043231//intracellular membrane-bounded organelle	GO:0001071//nucleic acid binding transcription factor activity;GO:0003677//DNA binding;GO:0003713//transcription coactivator activity;GO:0005515//protein binding;GO:0016251//general RNA polymerase II transcription factor activity;GO:0046872//metal ion binding	GO:0006355//regulation of transcription, DNA-dependent;GO:0008203//cholesterol metabolic process;GO:0032501//multicellular organismal process;GO:0065008	gi|15812226|ref|NP_277037.1|/0/1
8831	6011	210	72	3.6	1.21	-1.57299	Down	1.05518e-17	2.69614e-16	SYNGAP1	synaptic Ras GTPase activating protein 1	K04352	GO:0005626//insoluble fraction;GO:0009898//internal side of plasma membrane;GO:0030425//dendrite;GO:0044424//intracellular part	GO:0005099//Ras GTPase activator activity;GO:0019904//protein domain specific binding	GO:0006915//apoptotic process;GO:0007172//signal complex assembly;GO:0007632//visual behavior;GO:0010627//regulation of intracellular protein kinase cascade;GO:0031175//neuron projection development;GO:0031345//negative regulation of cell projection organization;GO:0032313//regulation of Rab GTPase activity;GO:0048168//regulation of neuronal synaptic plasticity	gi|194248068|ref|NP_006763.2|/0/1
80128	3115.62	43	14	1.36	0.46	-1.5639	Down	7.03716e-05	0.000423003	TRIM46	tripartite motif containing 46	K12022	GO:0044464//cell part	GO:0046914//transition metal ion binding	-	gi|73961605|ref|XP_547551.2|/0/1
84976	4945	97	34	2.03	0.69	-1.55681	Down	1.04898e-08	1.1983e-07	DISP1	dispatched homolog 1 (Drosophila)	K12385	GO:0031224//intrinsic to membrane;GO:0044459//plasma membrane part	GO:0004888//transmembrane signaling receptor activity;GO:0022892	GO:0003002//regionalization;GO:0007166//cell surface receptor signaling pathway;GO:0009790//embryo development;GO:0009855//determination of bilateral symmetry;GO:0051046//regulation of secretion;GO:0051260//protein homooligomerization;GO:0060538//skeletal muscle organ development	gi|25952134|ref|NP_116279.2|/0/1
124790	1330	63	22	5.02	1.71	-1.55369	Down	3.98142e-06	3.08072e-05	HEXIM2	hexamethylene bis-acetamide inducible 2	K15189	GO:0031981//nuclear lumen	GO:0003723//RNA binding;GO:0016538//cyclin-dependent protein kinase regulator activity;GO:0030528//transcription regulator activity	GO:0000079//regulation of cyclin-dependent protein serine/threonine kinase activity;GO:0006357//regulation of transcription from RNA polymerase II promoter	gi|410051161|ref|XP_003953035.1|/4.66034e-152/1
89853	4545.16	71	24	1.54	0.53	-1.53887	Down	5.50758e-07	4.94777e-06	MVB12B	multivesicular body subunit 12B	K12186	GO:0005770//late endosome	-	GO:0006810//transport	gi|10440373|dbj|BAB15722.1|/4.34917e-111/1
9755	4150	57	20	1.42	0.49	-1.53504	Down	1.24386e-05	8.7049e-05	TBKBP1	TBK1 binding protein 1	K12652	-	-	GO:0006952//defense response	gi|40788361|dbj|BAA34495.2|/3.32633e-153/1
56139	4082.12	59.13	18.35	1.3	0.45	-1.53051	Down	1.20323e-06	1.01899e-05	PCDHA10	protocadherin alpha 10	K04601;K04600	GO:0005626//insoluble fraction;GO:0016021//integral to membrane	GO:0046872//metal ion binding	GO:0016337//cell-cell adhesion;GO:0048232//male gamete generation;GO:0048731	gi|9256574|ref|NP_061724.1|/0/1
8800	2694.2	167	61	6.48	2.3	-1.49436	Down	2.71092e-13	5.03623e-12	PEX11A	peroxisomal biogenesis factor 11 alpha	K13351	GO:0031231//intrinsic to peroxisomal membrane	-	GO:0006629//lipid metabolic process;GO:0007031//peroxisome organization;GO:0023052//signaling;GO:0045444//fat cell differentiation	gi|426380260|ref|XP_004056792.1|/2.04779e-89/1
3707	6162	294	107	4.92	1.75	-1.4913	Down	2.18348e-22	7.30976e-21	ITPKB	inositol-trisphosphate 3-kinase B	K00911	-	GO:0005515//protein binding;GO:0032559;GO:0051766//inositol trisphosphate kinase activity	GO:0007243//intracellular protein kinase cascade;GO:0043368//positive T cell selection;GO:0045582//positive regulation of T cell differentiation;GO:0046578//regulation of Ras protein signal transduction	gi|194272161|ref|NP_002212.3|/0/1
7100	4277	49	18	1.18	0.42	-1.49033	Down	8.9319e-05	0.000526289	TLR5	toll-like receptor 5	K10168	GO:0031224//intrinsic to membrane	GO:0004872//receptor activity;GO:0005126//cytokine receptor binding	GO:0001774//microglial cell activation;GO:0001819//positive regulation of cytokine production;GO:0002224//toll-like receptor signaling pathway;GO:0009612//response to mechanical stimulus;GO:0052166	gi|16751843|ref|NP_003259.2|/0/1
79960	5215.02	341.96	119.22	6.44	2.3	-1.48543	Down	3.54826e-27	1.42312e-25	PHF17	PHD finger protein 17	K11347	GO:0043231//intracellular membrane-bounded organelle;GO:0043234//protein complex	GO:0046914//transition metal ion binding	GO:0012501//programmed cell death;GO:0016049//cell growth;GO:0043967//histone H4 acetylation;GO:0050896//response to stimulus	gi|397505200|ref|XP_003823158.1|/0/1
153241	4713.31	572	211	12.65	4.52	-1.48474	Down	2.94178e-41	1.7807e-39	CEP120	centrosomal protein 120kDa	K12478;K11423	GO:0005815//microtubule organizing center	GO:0005515//protein binding	GO:0007051//spindle organization;GO:0008104//protein localization;GO:0021543//pallium development;GO:0021846//cell proliferation in forebrain	gi|96975038|ref|NP_694955.2|/0/1
84456	4142	229	84	5.71	2.05	-1.47787	Down	1.36957e-17	3.45106e-16	L3MBTL3	l(3)mbt-like 3 (Drosophila)	K11465;K11461	GO:0043231//intracellular membrane-bounded organelle	-	GO:0006325//chromatin organization	gi|55770872|ref|NP_001007103.1|/0/1
51463	2150	215.86	79.46	10.49	3.77	-1.47638	Down	1.44161e-16	3.35435e-15	GPR89B	G protein-coupled receptor 89B	-	GO:0000139//Golgi membrane;GO:0031224//intrinsic to membrane	GO:0005244//voltage-gated ion channel activity;GO:0060089	GO:0007249//I-kappaB kinase/NF-kappaB cascade;GO:0034220//ion transmembrane transport;GO:0043269//regulation of ion transport;GO:0045851//pH reduction	gi|7706704|ref|NP_057418.1|/0/1
26298	5466	1131	418	21.37	7.7	-1.47266	Down	1.18044e-79	1.62722e-77	EHF	ets homologous factor	K09429	GO:0043231//intracellular membrane-bounded organelle	GO:0001071//nucleic acid binding transcription factor activity;GO:0003677//DNA binding	GO:0006355//regulation of transcription, DNA-dependent;GO:0030154//cell differentiation;GO:0032501//multicellular organismal process	gi|331028760|ref|NP_001193545.1|/0/1
747	5761	54	20	0.97	0.35	-1.47063	Down	4.28104e-05	0.000270725	DAGLA	diacylglycerol lipase, alpha	K13806	GO:0031224//intrinsic to membrane	GO:0004091//carboxylesterase activity;GO:0043169//cation binding	GO:0001775//cell activation;GO:0006629//lipid metabolic process;GO:0007599//hemostasis	gi|20521123|dbj|BAA31634.2|/0/1
2353	2158	4334	1605	209.89	75.88	-1.46784	Down	7.28112e-299	4.42368e-296	FOS	FBJ murine osteosarcoma viral oncogene homolog	K04379	GO:0005624//membrane fraction;GO:0031981//nuclear lumen;GO:0043234//protein complex	GO:0001071//nucleic acid binding transcription factor activity;GO:0003702//RNA polymerase II transcription factor activity;GO:0043565//sequence-specific DNA binding;GO:0043566//structure-specific DNA binding;GO:0046332//SMAD binding;GO:0046983//protein dimerization activity	GO:0000165//MAPK cascade;GO:0000302//response to reactive oxygen species;GO:0002224//toll-like receptor signaling pathway;GO:0002237//response to molecule of bacterial origin;GO:0006305;GO:0006357//regulation of transcription from RNA polymerase II promoter;GO:0007154//cell communication;GO:0007178//transmembrane receptor protein serine/threonine kinase signaling pathway;GO:0007631//feeding behav…	gi|4885241|ref|NP_005243.1|/2.5992e-172/1
51702	3189	218	81	7.09	2.57	-1.46402	Down	1.56821e-16	3.62323e-15	PADI3	peptidyl arginine deiminase, type III	K01481	GO:0044424//intracellular part	GO:0016813//hydrolase activity, acting on carbon-nitrogen (but not peptide) bonds, in linear amidines;GO:0046872//metal ion binding	GO:0018195//peptidyl-arginine modification	gi|122939161|ref|NP_057317.2|/0/1
3201	1728	54	20	3.28	1.19	-1.46273	Down	4.28104e-05	0.00027083	HOXA4	homeobox A4	K09304	-	-	GO:0032502//developmental process	gi|148613882|ref|NP_002132.3|/6.52042e-83/1
121227	3862.76	1102	406	29.24	10.63	-1.4598	Down	5.2083e-78	6.89008e-76	LRIG3	leucine-rich repeats and immunoglobulin-like domains 3	K13023;K06850	GO:0031224//intrinsic to membrane	-	-	gi|40255157|ref|NP_700356.2|/0/1
134	2782	164	58	5.83	2.12	-1.45943	Down	1.27128e-13	2.4249e-12	ADORA1	adenosine A1 receptor	K04265	GO:0016021//integral to membrane;GO:0032589//neuron projection membrane;GO:0033267//axon part;GO:0043231//intracellular membrane-bounded organelle;GO:0044297//cell body;GO:0044430//cytoskeletal part;GO:0044456//synapse part	GO:0001882//nucleoside binding;GO:0004620//phospholipase activity;GO:0004930//G-protein coupled receptor activity;GO:0005102//receptor binding;GO:0032403//protein complex binding;GO:0046983//protein dimerization activity	GO:0000165//MAPK cascade;GO:0001977;GO:0002683//negative regulation of immune system process;GO:0002790//peptide secretion;GO:0006470//protein dephosphorylation;GO:0006605//protein targeting;GO:0006813//potassium ion transport;GO:0006897//endocytosis;GO:0006917//induction of apoptosis;GO:0007176//regulation of epidermal growth factor-activated receptor activity;GO:0007188//adenylate cyclase-modul…	gi|4501947|ref|NP_000665.1|/1.51943e-141/1
25987	2723.6	1203	449	46.05	16.75	-1.45904	Down	2.04452e-83	2.99449e-81	TSKU	tsukushi, small leucine rich proteoglycan	K08130	-	-	-	gi|46094076|ref|NP_056331.2|/0/1
158228	1741	59	22	3.56	1.3	-1.45337	Down	2.0568e-05	0.000137433	FAM201A	family with sequence similarity 201, member A	-	-	-	-	gi|74744050|sp|Q5SY85.1|F201A_HUMAN/7.82669e-68/1
78990	3873	168	63	4.49	1.64	-1.45302	Down	6.49134e-13	1.16759e-11	OTUB2	OTU domain, ubiquitin aldehyde binding 2	K09603	-	GO:0005488//binding;GO:0008238//exopeptidase activity;GO:0019783//small conjugating protein-specific protease activity	GO:0016579//protein deubiquitination;GO:0019752//carboxylic acid metabolic process	gi|12962939|ref|NP_075601.1|/4.77942e-130/1
147015	1939	160	60	8.65	3.16	-1.45278	Down	2.29006e-12	3.92131e-11	DHRS13	dehydrogenase/reductase (SDR family) member 13	K11169	-	-	GO:0008152//metabolic process	gi|146231950|ref|NP_653284.2|/6.9255e-145/1
84787	2318	77	29	3.47	1.27	-1.45011	Down	1.31693e-06	1.10557e-05	SUV420H2	suppressor of variegation 4-20 homolog 2 (Drosophila)	K11429	GO:0000794//condensed nuclear chromosome	GO:0005488//binding;GO:0018024//histone-lysine N-methyltransferase activity	GO:0006325//chromatin organization	gi|31543169|ref|NP_116090.2|/0/1
79800	5171	50.77	19.16	1.01	0.37	-1.44876	Down	0.00011327	0.000653335	ALS2CR8	amyotrophic lateral sclerosis 2 (juvenile) chromosome region, candidate 8	K11447;K01539;K00939;K00591	GO:0031981//nuclear lumen	GO:0001071//nucleic acid binding transcription factor activity	GO:0006351//transcription, DNA-dependent	gi|117956409|ref|NP_079020.13|/0/1
1796	1992	81	29	4.03	1.49	-1.43547	Down	2.62586e-07	2.4784e-06	DOK1	docking protein 1, 62kDa (downstream of tyrosine kinase 1)	K14752	GO:0044444//cytoplasmic part	GO:0005102//receptor binding	GO:0007169//transmembrane receptor protein tyrosine kinase signaling pathway;GO:0007264//small GTPase mediated signal transduction	gi|426336074|ref|XP_004029529.1|/0/1
164091	3023	79.43	30.25	2.73	1.01	-1.43455	Down	1.1169e-06	9.50782e-06	PAQR7	progestin and adipoQ receptor family member VII	K11447;K07297;K07987	GO:0031224//intrinsic to membrane	GO:0004871//signal transducer activity;GO:0008289//lipid binding	GO:0007292//female gamete generation;GO:0048869//cellular developmental process	gi|426328428|ref|XP_004025254.1|/0/1
60370	1422	826	314	61.4	22.78	-1.43047	Down	2.60674e-56	2.33666e-54	AVPI1	arginine vasopressin-induced 1	-	-	-	GO:0000165//MAPK cascade	gi|12005489|gb|AAG44474.1|AF241786_1/3.46114e-100/1
8535	2655	1071	407	41.99	15.58	-1.43035	Down	1.60683e-72	1.91003e-70	CBX4	chromobox homolog 4	K11452	GO:0031981//nuclear lumen;GO:0043232	GO:0003712//transcription cofactor activity;GO:0003723//RNA binding;GO:0042393//histone binding	GO:0006325//chromatin organization;GO:0006357//regulation of transcription from RNA polymerase II promoter;GO:0043066//negative regulation of apoptotic process	gi|55770830|ref|NP_003646.2|/0/1
79977	5231	482	183	9.51	3.53	-1.42978	Down	1.26548e-33	6.2906e-32	GRHL2	grainyhead-like 2 (Drosophila)	K09275	GO:0031981//nuclear lumen	GO:0001071//nucleic acid binding transcription factor activity;GO:0003676//nucleic acid binding	-	gi|338728532|ref|XP_001493337.2|/0/1
57482	7013	48	18	0.7	0.26	-1.42884	Down	0.000134136	0.000760059	KIAA1211	KIAA1211	K08840;K04574;K13172	-	-	-	gi|148806928|ref|NP_065773.1|/0/1
152926	6590	234.21	88.85	3.66	1.36	-1.42824	Down	2.38488e-17	5.90069e-16	PPM1K	protein phosphatase, Mg2+/Mn2+ dependent, 1K	K01090;K04461	GO:0043234//protein complex;GO:0044429//mitochondrial part	GO:0004721//phosphoprotein phosphatase activity;GO:0043169//cation binding	GO:0006464//cellular protein modification process	gi|167466276|ref|NP_689755.3|/0/1
100133311	3918	209	80	5.52	2.06	-1.42202	Down	2.8029e-15	6.0103e-14	HOXA-AS3	HOXA cluster antisense RNA 3	K09307	GO:0043231//intracellular membrane-bounded organelle	GO:0001071//nucleic acid binding transcription factor activity;GO:0003677//DNA binding;GO:0005515//protein binding;GO:0030528//transcription regulator activity	GO:0001952//regulation of cell-matrix adhesion;GO:0002683//negative regulation of immune system process;GO:0002762//negative regulation of myeloid leukocyte differentiation;GO:0003002//regionalization;GO:0006357//regulation of transcription from RNA polymerase II promoter;GO:0030857//negative regulation of epithelial cell differentiation;GO:0048562//embryonic organ morphogenesis;GO:0048646//anato…	gi|410058826|ref|XP_003318326.2|/3.43189e-51/1
3223	1681	56	21	3.4	1.28	-1.40939	Down	3.62868e-05	0.000232792	HOXC6	homeobox C6	K09306	GO:0043231//intracellular membrane-bounded organelle	GO:0001071//nucleic acid binding transcription factor activity;GO:0003677//DNA binding;GO:0003712//transcription cofactor activity	GO:0001501//skeletal system development;GO:0003002//regionalization;GO:0006355//regulation of transcription, DNA-dependent;GO:0048562//embryonic organ morphogenesis	gi|466030851|ref|XP_004274276.1|/3.18181e-103/1
54101	3890	547	211	14.55	5.48	-1.40877	Down	4.60936e-37	2.49544e-35	RIPK4	receptor-interacting serine-threonine kinase 4	K08848	GO:0044424//intracellular part	GO:0004672//protein kinase activity;GO:0004871//signal transducer activity;GO:0032559	GO:0006464//cellular protein modification process;GO:0023052//signaling	gi|41327754|ref|NP_065690.2|/0/1
10252	2478.57	200	77	8.36	3.16	-1.40358	Down	1.44569e-14	2.96069e-13	SPRY1	sprouty homolog 1, antagonist of FGF signaling (Drosophila)	K04704	GO:0016020//membrane;GO:0031252//cell leading edge;GO:0044444//cytoplasmic part	-	GO:0001822//kidney development;GO:0003156//regulation of organ formation;GO:0007173//epidermal growth factor receptor signaling pathway;GO:0008283//cell proliferation;GO:0008543//fibroblast growth factor receptor signaling pathway;GO:0034260//negative regulation of GTPase activity;GO:0035295//tube development;GO:0043405//regulation of MAP kinase activity;GO:0043409//negative regulation of MAPK ca…	gi|426345421|ref|XP_004040413.1|/3.25926e-180/1
149076	3158	270	105	8.87	3.37	-1.39619	Down	7.14096e-19	1.96544e-17	ZNF362	zinc finger protein 362	K09228	GO:0043231//intracellular membrane-bounded organelle	GO:0003676//nucleic acid binding;GO:0046914//transition metal ion binding	-	gi|38570115|ref|NP_689706.2|/0/1
133746	9145	311	121	3.5	1.33	-1.39593	Down	1.71405e-21	5.55676e-20	JMY	junction mediating and regulatory protein, p53 cofactor	-	GO:0043231//intracellular membrane-bounded organelle;GO:0043232	GO:0003712//transcription cofactor activity;GO:0008092//cytoskeletal protein binding	GO:0006259//DNA metabolic process;GO:0006355//regulation of transcription, DNA-dependent;GO:0006915//apoptotic process;GO:0012502//induction of programmed cell death;GO:0022402//cell cycle process;GO:0033554//cellular response to stress;GO:0043388//positive regulation of DNA binding;GO:0045010//actin nucleation;GO:0048870//cell motility	gi|289547556|ref|NP_689618.4|/0/1
57763	2198	64	25	3.04	1.16	-1.38995	Down	1.84256e-05	0.000124538	ANKRA2	ankyrin repeat, family A (RFXANK-like), 2	K08062	GO:0005626//insoluble fraction;GO:0043231//intracellular membrane-bounded organelle;GO:0043232;GO:0044444//cytoplasmic part	GO:0019899//enzyme binding;GO:0071813//lipoprotein particle binding	-	gi|12746412|ref|NP_075526.1|/1.90013e-178/1
54058	2991	122	48	4.24	1.63	-1.37919	Down	3.67112e-09	4.43128e-08	C21orf58	chromosome 21 open reading frame 58	K06264	-	-	-	gi|40068065|ref|NP_478060.2|/8.60657e-108/1
728855	1114.1	111.23	41.21	9.96	3.85	-1.37129	Down	3.58788e-09	4.34038e-08	LINC00623	long intergenic non-protein coding RNA 623	K15258	-	-	-	gi|426331055|ref|XP_004026513.1|/4.16922e-41/1
23371	4771.08	440	175	9.56	3.7	-1.36949	Down	8.75832e-29	3.70287e-27	TENC1	tensin like C1 domain containing phosphatase (tensin 2)	K00665;K01110;K08855;K09526	GO:0005924//cell-substrate adherens junction	GO:0016791//phosphatase activity;GO:0043169//cation binding	GO:0007165//signal transduction;GO:0008283//cell proliferation	gi|38787941|ref|NP_056134.2|/0/1
93273	725.65	103	41	15.49	6.01	-1.3659	Down	8.0628e-08	8.20485e-07	LEMD1	LEM domain containing 1	-	GO:0012505//endomembrane system;GO:0031224//intrinsic to membrane	-	-	gi|56676324|ref|NP_001001552.3|/1.34547e-56/1
55040	3944	486	193	12.75	4.95	-1.365	Down	1.06725e-31	4.94555e-30	EPN3	epsin 3	K12471	GO:0030135//coated vesicle	GO:0005488//binding	-	gi|157388929|ref|NP_060427.2|/0/1
9722	4544.77	59	23	1.31	0.51	-1.361	Down	3.84238e-05	0.000245541	NOS1AP	nitric oxide synthase 1 (neuronal) adaptor protein	K12474	GO:0044424//intracellular part	GO:0019899//enzyme binding;GO:0019904//protein domain specific binding	GO:0001505//regulation of neurotransmitter levels;GO:0006915//apoptotic process;GO:0031326;GO:0032768	gi|6634039|dbj|BAA32309.2|/0/1
23059	4158	128.89	52.05	3.21	1.26	-1.34915	Down	3.9341e-09	4.73477e-08	CLUAP1	clusterin associated protein 1	K14721;K11447	GO:0043231//intracellular membrane-bounded organelle	GO:0005488//binding	-	gi|52345626|ref|NP_055856.1|/6.09182e-79/1
57507	5645	193	78	3.53	1.39	-1.34458	Down	3.65094e-13	6.69911e-12	ZNF608	zinc finger protein 608	K10847	-	GO:0046872//metal ion binding	-	gi|20521822|dbj|BAA86595.2|/0/1
23338	6463	1814	736	28.91	11.46	-1.33496	Down	1.07904e-109	2.24057e-107	PHF15	PHD finger protein 15	K11347	GO:0043234//protein complex	GO:0046914//transition metal ion binding	GO:0043967//histone H4 acetylation	gi|27529704|dbj|BAA13245.2|/0/1
348926	3428	95.96	39.14	2.9	1.16	-1.32193	Down	5.12316e-07	4.64055e-06	FAM86EP	family with sequence similarity 86, member A pseudogene	K03842	-	-	-	gi|301778421|ref|XP_002924646.1|/1.94937e-87/1
196996	3318	56	23	1.75	0.7	-1.32193	Down	0.000121814	0.000698439	GRAMD2	GRAM domain containing 2	-	GO:0031224//intrinsic to membrane	-	-	gi|23512334|gb|AAH38451.1|/0/1
375287	3914	94.2	38.76	2.49	1	-1.31615	Down	4.20132e-07	3.84375e-06	RBM43	RNA binding motif protein 43	K09228;K00939	-	GO:0003676//nucleic acid binding	-	gi|38348394|ref|NP_940959.1|/0/1
6304	4636.3	148	63	3.41	1.37	-1.3156	Down	1.17875e-09	1.50476e-08	SATB1	SATB homeobox 1	-	GO:0000790//nuclear chromatin;GO:0016604//nuclear body;GO:0034399//nuclear periphery	GO:0001071//nucleic acid binding transcription factor activity;GO:0030528//transcription regulator activity;GO:0043566//structure-specific DNA binding	GO:0006325//chromatin organization;GO:0006357//regulation of transcription from RNA polymerase II promoter;GO:0006479//protein methylation;GO:0006915//apoptotic process;GO:0009605//response to external stimulus;GO:0042098//T cell proliferation;GO:0046632//alpha-beta T cell differentiation;GO:0051704	gi|62089108|dbj|BAD92998.1|/0/1
58497	2995	240	99	8.32	3.35	-1.31242	Down	1.58746e-15	3.46747e-14	PRUNE	prune homolog (Drosophila)	K01514	GO:0005924//cell-substrate adherens junction;GO:0043231//intracellular membrane-bounded organelle	GO:0016462//pyrophosphatase activity;GO:0046914//transition metal ion binding	-	gi|24308263|ref|NP_067045.1|/0/1
2752	4238.49	2249	934	55.09	22.25	-1.30799	Down	2.28044e-130	5.66793e-128	GLUL	glutamate-ammonia ligase	K01915	GO:0043231//intracellular membrane-bounded organelle;GO:0044444//cytoplasmic part	GO:0005515//protein binding;GO:0016211;GO:0016831//carboxy-lyase activity;GO:0032559	GO:0001505//regulation of neurotransmitter levels;GO:0006541//glutamine metabolic process;GO:0009746	gi|444730513|gb|ELW70895.1|/0/1
3213	3627	152	63	4.34	1.76	-1.30212	Down	2.77968e-10	3.7872e-09	HOXB3	homeobox B3	K09303	GO:0043231//intracellular membrane-bounded organelle	GO:0001071//nucleic acid binding transcription factor activity;GO:0003677//DNA binding	GO:0003002//regionalization;GO:0006351//transcription, DNA-dependent;GO:0009888//tissue development;GO:0021563//glossopharyngeal nerve development;GO:0030097//hemopoiesis;GO:0035270//endocrine system development;GO:0048562//embryonic organ morphogenesis;GO:0048646//anatomical structure formation involved in morphogenesis	gi|403280027|ref|XP_003931540.1|/0/1
55314	3318	112	47	3.5	1.43	-1.29134	Down	8.59834e-08	8.71199e-07	TMEM144	transmembrane protein 144	-	GO:0031224//intrinsic to membrane	-	-	gi|40254921|ref|NP_060812.2|/0/1
57657	3891	84	36	2.3	0.94	-1.2909	Down	5.47558e-06	4.09956e-05	HCN3	hyperpolarization activated cyclic nucleotide-gated potassium channel 3	K04956	GO:0031224//intrinsic to membrane	GO:0005267//potassium channel activity;GO:0016208//AMP binding	GO:0006814//sodium ion transport;GO:0034220//ion transmembrane transport	gi|38327037|ref|NP_065948.1|/0/1
8503	5621.94	1397	586	25.69	10.5	-1.29082	Down	2.52228e-80	3.53637e-78	PIK3R3	phosphoinositide-3-kinase, regulatory subunit 3 (gamma)	K02649	GO:0043234//protein complex;GO:0044444//cytoplasmic part	GO:0005488//binding;GO:0035004//phosphatidylinositol 3-kinase activity;GO:0035014//phosphatidylinositol 3-kinase regulator activity	GO:0007169//transmembrane receptor protein tyrosine kinase signaling pathway;GO:0007599//hemostasis;GO:0031294	gi|197100572|ref|NP_001127243.1|/0/1
26040	9194.46	178	70	1.85	0.76	-1.28345	Down	9.67904e-13	1.7091e-11	SETBP1	SET binding protein 1	K06101	GO:0043231//intracellular membrane-bounded organelle	GO:0003676//nucleic acid binding	-	gi|20521051|dbj|BAA24826.2|/0/1
2119	4102	1241	522	31.29	12.86	-1.28281	Down	3.1824e-71	3.67634e-69	ETV5	ets variant 5	K15593	GO:0043231//intracellular membrane-bounded organelle	GO:0001071//nucleic acid binding transcription factor activity;GO:0030528//transcription regulator activity;GO:0043565//sequence-specific DNA binding	GO:0006351//transcription, DNA-dependent;GO:0006979//response to oxidative stress;GO:0060688//regulation of morphogenesis of a branching structure	gi|221043792|dbj|BAH13573.1|/0/1
2138	3981.13	167	70	4.33	1.78	-1.28249	Down	5.66836e-11	8.33188e-10	EYA1	eyes absent homolog 1 (Drosophila)	K15616	GO:0043231//intracellular membrane-bounded organelle	GO:0004721//phosphoprotein phosphatase activity;GO:0043169//cation binding	GO:0006282//regulation of DNA repair;GO:0006325//chromatin organization;GO:0006470//protein dephosphorylation;GO:0009314//response to radiation;GO:0021983//pituitary gland development;GO:0042471//ear morphogenesis;GO:0050954//sensory perception of mechanical stimulus	gi|26667222|ref|NP_742057.1|/0/1
51090	1514	171	72	11.91	4.9	-1.28132	Down	3.98664e-11	5.98872e-10	PLLP	plasmolipin	-	GO:0031224//intrinsic to membrane;GO:0043209//myelin sheath	GO:0015075//ion transmembrane transporter activity	GO:0006811//ion transport;GO:0006950//response to stress;GO:0008366//axon ensheathment	gi|7705755|ref|NP_057077.1|/6.93577e-86/1
5150	6578.52	530.41	221.44	8.23	3.39	-1.27961	Down	7.468e-32	3.50014e-30	PDE7A	phosphodiesterase 7A	K01120	GO:0044444//cytoplasmic part	GO:0004114//3',5'-cyclic-nucleotide phosphodiesterase activity;GO:0043169//cation binding	GO:0019935//cyclic-nucleotide-mediated signaling	gi|539531|pir||A47286/0/1
58499	8306	464	197	5.75	2.38	-1.2726	Down	2.89014e-27	1.16201e-25	ZNF462	zinc finger protein 462	K09228	GO:0043231//intracellular membrane-bounded organelle	GO:0046914//transition metal ion binding	GO:0006357//regulation of transcription from RNA polymerase II promoter;GO:0051100//negative regulation of binding	gi|114431236|ref|NP_067047.4|/0/1
91526	6104	95	44	1.76	0.73	-1.26961	Down	7.0603e-06	5.16119e-05	ANKRD44	ankyrin repeat domain 44	K15503	-	GO:0005488//binding	-	gi|332815036|ref|XP_516003.3|/0/1
5175	6831	1411.63	599.43	21.28	8.83	-1.26901	Down	1.85636e-79	2.53764e-77	PECAM1	platelet/endothelial cell adhesion molecule 1	K06471	GO:0030667//secretory granule membrane;GO:0031224//intrinsic to membrane;GO:0044421//extracellular region part;GO:0044459//plasma membrane part	GO:0005488//binding	GO:0001775//cell activation;GO:0006887//exocytosis;GO:0006897//endocytosis;GO:0007599//hemostasis;GO:0023052//signaling;GO:0050900//leukocyte migration	gi|313760624|ref|NP_000433.4|/0/1
645249	992	61	26	6.6	2.74	-1.26829	Down	0.000102025	0.0005939	LOC645249	uncharacterized LOC645249	-	-	-	-	gi|395739297|ref|XP_003777233.1|/1.0331e-67/1
7227	9990	2491	1064	25.62	10.69	-1.26101	Down	2.48018e-137	6.45792e-135	TRPS1	trichorhinophalangeal syndrome I	K09220	GO:0043231//intracellular membrane-bounded organelle	GO:0001071//nucleic acid binding transcription factor activity;GO:0003677//DNA binding;GO:0046914//transition metal ion binding	GO:0002062//chondrocyte differentiation;GO:0006357//regulation of transcription from RNA polymerase II promoter;GO:0006606//protein import into nucleus	gi|90652851|ref|NP_054831.2|/0/1
374650	7309	88.16	37.49	1.24	0.52	-1.25376	Down	2.20982e-06	1.77783e-05	GOLGA6L5	golgin A6 family-like 5 (pseudogene)	-	-	-	-	gi|74729343|sp|Q8N824.1|GG6L8_HUMAN/2.33311e-88/1
23221	5072.16	914	393	18.54	7.81	-1.24725	Down	5.81848e-51	4.70179e-49	RHOBTB2	Rho-related BTB domain containing 2	K07868	GO:0016020//membrane;GO:0044444//cytoplasmic part	GO:0032561//guanyl ribonucleotide binding	GO:0009966//regulation of signal transduction;GO:0035556//intracellular signal transduction	gi|237649111|ref|NP_001153509.1|/0/1
57713	7922	181	78.42	2.35	0.99	-1.24716	Down	2.80282e-11	4.24538e-10	SFMBT2	Scm-like with four mbt domains 2	K11465	GO:0043231//intracellular membrane-bounded organelle	-	-	gi|10047311|dbj|BAB13443.1|/0/1
54800	7331	132	57	1.85	0.78	-1.24598	Down	1.43297e-08	1.61224e-07	KLHL24	kelch-like family member 24	K10461	GO:0043005//neuron projection;GO:0043025//neuronal cell body;GO:0044424//intracellular part	-	-	gi|26381170|dbj|BAB29759.2|/0/1
79663	1972	146	63	7.75	3.27	-1.24491	Down	2.39994e-09	2.94675e-08	HSPBAP1	HSPB (heat shock 27kDa) associated protein 1	K00476	GO:0044424//intracellular part	-	-	gi|21314714|ref|NP_078886.2|/0/1
55520	2233	81	35	3.79	1.6	-1.24413	Down	9.42168e-06	6.752e-05	ELAC1	elaC homolog 1 (E. coli)	K00784	GO:0043231//intracellular membrane-bounded organelle	GO:0004521//endoribonuclease activity;GO:0043169//cation binding	GO:0042780//tRNA 3'-end processing	gi|8922122|ref|NP_061166.1|/0/1
140688	6120	285	123	4.78	2.02	-1.24266	Down	6.92258e-17	1.64577e-15	C20orf112	chromosome 20 open reading frame 112	-	-	-	-	gi|410054994|ref|XP_003316961.2|/0/1
146057	5635	67	29	1.23	0.52	-1.24207	Down	5.85298e-05	0.000358255	TTBK2	tau tubulin kinase 2	K08815	-	GO:0004672//protein kinase activity;GO:0032559	GO:0006464//cellular protein modification process	gi|116812624|ref|NP_775771.3|/0/1
1649	1024.7	87	37	8.91	3.77	-1.24086	Down	3.18006e-06	2.49477e-05	DDIT3	DNA-damage-inducible transcript 3	K04452	GO:0031981//nuclear lumen	GO:0001071//nucleic acid binding transcription factor activity;GO:0003677//DNA binding;GO:0003712//transcription cofactor activity;GO:0005515//protein binding;GO:0046872//metal ion binding;GO:0046914//transition metal ion binding	GO:0000302//response to reactive oxygen species;GO:0000377;GO:0006366//transcription from RNA polymerase II promoter;GO:0006915//apoptotic process;GO:0006984//ER-nucleus signaling pathway;GO:0014075//response to amine stimulus;GO:0019725//cellular homeostasis;GO:0022402//cell cycle process;GO:0030178//negative regulation of Wnt receptor signaling pathway;GO:0031667//response to nutrient levels;GO…	gi|441631834|ref|XP_003252819.2|/5.07453e-87/1
1959	2809	59	24	2.05	0.87	-1.23654	Down	6.9653e-05	0.000419144	EGR2	early growth response 2	K12496	GO:0043231//intracellular membrane-bounded organelle	GO:0001071//nucleic acid binding transcription factor activity;GO:0001085//RNA polymerase II transcription factor binding;GO:0003676//nucleic acid binding;GO:0019899//enzyme binding;GO:0046872//metal ion binding	GO:0006355//regulation of transcription, DNA-dependent;GO:0006366//transcription from RNA polymerase II promoter;GO:0007422//peripheral nervous system development;GO:0007610//behavior;GO:0019226//transmission of nerve impulse;GO:0021594//rhombomere formation;GO:0022008//neurogenesis;GO:0042221//response to chemical stimulus;GO:0051239;GO:0065008	gi|426364870|ref|XP_004049515.1|/0/1
7738	3119	110	48	3.66	1.56	-1.2303	Down	3.00878e-07	2.81071e-06	ZNF184	zinc finger protein 184	K09228	GO:0043231//intracellular membrane-bounded organelle	GO:0003676//nucleic acid binding;GO:0046914//transition metal ion binding	GO:0006351//transcription, DNA-dependent	gi|222831664|ref|NP_009080.2|/0/1
25837	1641	87	38	5.58	2.38	-1.2293	Down	5.42692e-06	4.07056e-05	RAB26	RAB26, member RAS oncogene family	K07913	GO:0031224//intrinsic to membrane	GO:0017111//nucleoside-triphosphatase activity;GO:0032561//guanyl ribonucleotide binding	GO:0006887//exocytosis;GO:0009207;GO:0035556//intracellular signal transduction;GO:0048731	gi|46361978|ref|NP_055168.2|/9.58488e-129/1
84687	4071	1777	778	45.15	19.31	-1.22538	Down	2.9229e-94	5.10077e-92	PPP1R9B	protein phosphatase 1, regulatory subunit 9B	K06095	GO:0001726//ruffle;GO:0015629//actin cytoskeleton;GO:0030054//cell junction;GO:0031981//nuclear lumen	GO:0008092//cytoskeletal protein binding;GO:0019212//phosphatase inhibitor activity;GO:0019903//protein phosphatase binding	GO:0001558//regulation of cell growth;GO:0006396//RNA processing;GO:0006468//protein phosphorylation;GO:0007346//regulation of mitotic cell cycle;GO:0008283//cell proliferation;GO:0022402//cell cycle process;GO:0030036//actin cytoskeleton organization;GO:0031175//neuron projection development;GO:0048870//cell motility	gi|426347469|ref|XP_004041372.1|/0/1
23345	27439	113	49	0.42	0.18	-1.22239	Down	1.76154e-07	1.7058e-06	SYNE1	spectrin repeat containing, nuclear envelope 1	K10382	GO:0030016//myofibril;GO:0031224//intrinsic to membrane;GO:0031965//nuclear membrane;GO:0031981//nuclear lumen;GO:0034992//microtubule organizing center attachment site	GO:0008092//cytoskeletal protein binding	GO:0007010//cytoskeleton organization;GO:0030154//cell differentiation;GO:0043578//nuclear matrix organization;GO:0051647//nucleus localization	gi|330688408|ref|NP_892006.3|/0/1
55356	4729	82	36	1.79	0.77	-1.21703	Down	1.11898e-05	7.91534e-05	SLC22A15	solute carrier family 22, member 15	K08211	GO:0031224//intrinsic to membrane	GO:0005215//transporter activity	GO:0006810//transport	gi|166197673|ref|NP_060890.2|/0/1
51175	2314	278	123	12.54	5.42	-1.21017	Down	7.81468e-16	1.73467e-14	TUBE1	tubulin, epsilon 1	K10391	GO:0005813//centrosome;GO:0032991//macromolecular complex	GO:0005198//structural molecule activity;GO:0017111//nucleoside-triphosphatase activity;GO:0032561//guanyl ribonucleotide binding	GO:0007017//microtubule-based process;GO:0009207;GO:0022402//cell cycle process;GO:0043623//cellular protein complex assembly	gi|7705915|ref|NP_057346.1|/0/1
10150	4724.49	565	252	12.44	5.38	-1.20931	Down	3.85226e-30	1.71719e-28	MBNL2	muscleblind-like splicing regulator 2	K14943	GO:0043231//intracellular membrane-bounded organelle	GO:0003676//nucleic acid binding;GO:0046914//transition metal ion binding	GO:0006396//RNA processing;GO:0010468//regulation of gene expression	gi|46411180|ref|NP_997187.1|/2.5742e-170/1
5893	2673	99	44	3.85	1.67	-1.20501	Down	1.79426e-06	1.46652e-05	RAD52	RAD52 homolog (S. cerevisiae)	K10873	GO:0031981//nuclear lumen	GO:0003676//nucleic acid binding	GO:0045003//double-strand break repair via synthesis-dependent strand annealing	gi|109637798|ref|NP_602296.2|/0/1
166824	5964.86	218	96	3.73	1.62	-1.20318	Down	7.85416e-13	1.40501e-11	RASSF6	Ras association (RalGDS/AF-6) domain family member 6	K09854	-	GO:0005488//binding	GO:0006915//apoptotic process;GO:0023052//signaling	gi|41393610|ref|NP_958834.1|/0/1
284615	3612	85	38	2.44	1.06	-1.20282	Down	1.09629e-05	7.76491e-05	ANKRD34A	ankyrin repeat domain 34A	-	-	-	-	gi|89941470|ref|NP_001034977.1|/0/1
5295	6483.47	1148	491	17.54	7.62	-1.20279	Down	3.76918e-64	3.98901e-62	PIK3R1	phosphoinositide-3-kinase, regulatory subunit 1 (alpha)	K02649	GO:0005624//membrane fraction;GO:0005942//phosphatidylinositol 3-kinase complex;GO:0016020//membrane;GO:0043231//intracellular membrane-bounded organelle	GO:0017046//peptide hormone binding;GO:0019900//kinase binding;GO:0019902//phosphatase binding;GO:0035004//phosphatidylinositol 3-kinase activity;GO:0035014//phosphatidylinositol 3-kinase regulator activity;GO:0035091//phosphatidylinositol binding;GO:0035258//steroid hormone receptor binding;GO:0070851//growth factor receptor binding	GO:0001101//response to acid;GO:0001932//regulation of protein phosphorylation;GO:0001952//regulation of cell-matrix adhesion;GO:0002027//regulation of heart rate;GO:0002762//negative regulation of myeloid leukocyte differentiation;GO:0006357//regulation of transcription from RNA polymerase II promoter;GO:0007162//negative regulation of cell adhesion;GO:0007169//transmembrane receptor protein tyr…	gi|32455252|ref|NP_852556.2|/0/1
100532732	4070	112.19	49.85	2.85	1.24	-1.20062	Down	2.50716e-07	2.37319e-06	MSH5-SAPCD1	MSH5-SAPCD1 readthrough (non-protein coding)	K08741	GO:0000794//condensed nuclear chromosome;GO:0043234//protein complex	GO:0003690//double-stranded DNA binding;GO:0032559;GO:0042623//ATPase activity, coupled	GO:0006298//mismatch repair;GO:0006310//DNA recombination;GO:0007135//meiosis II	gi|60459550|gb|AAX20111.1|/0/1
57332	1561	121	54	8.17	3.56	-1.19846	Down	1.42165e-07	1.39645e-06	CBX8	chromobox homolog 8	K11455	GO:0031981//nuclear lumen;GO:0043232;GO:0043234//protein complex	GO:0042393//histone binding	GO:0006325//chromatin organization	gi|27438053|gb|AAF76328.2|AF266479_1/4.59471e-157/1
29943	3847	81	36	2.18	0.95	-1.19833	Down	1.59159e-05	0.000109058	PADI1	peptidyl arginine deiminase, type I	K01481	GO:0044424//intracellular part	GO:0016813//hydrolase activity, acting on carbon-nitrogen (but not peptide) bonds, in linear amidines;GO:0046872//metal ion binding	GO:0018195//peptidyl-arginine modification	gi|122056685|ref|NP_037490.2|/0/1
7433	2706.85	184	81	6.97	3.04	-1.19709	Down	4.66502e-11	6.9505e-10	VIPR1	vasoactive intestinal peptide receptor 1	K04589	GO:0016021//integral to membrane	GO:0004930//G-protein coupled receptor activity	GO:0002376//immune system process;GO:0003012//muscle system process;GO:0007186//G-protein coupled receptor signaling pathway;GO:0007267//cell-cell signaling;GO:0008283//cell proliferation	gi|353523869|ref|NP_001238814.1|/0/1
55128	3372	89.36	40	2.75	1.2	-1.1964	Down	7.55012e-06	5.48747e-05	TRIM68	tripartite motif containing 68	K12033	GO:0031981//nuclear lumen;GO:0044444//cytoplasmic part	GO:0019787//small conjugating protein ligase activity;GO:0019899//enzyme binding;GO:0035258//steroid hormone receptor binding;GO:0046914//transition metal ion binding	GO:0016567//protein ubiquitination;GO:0033143//regulation of intracellular steroid hormone receptor signaling pathway	gi|37622899|ref|NP_060543.5|/0/1
3140	7789.99	182.56	81.79	2.42	1.06	-1.19094	Down	9.29236e-11	1.33012e-09	MR1	major histocompatibility complex, class I-related	K06751	GO:0031224//intrinsic to membrane;GO:0042611;GO:0043231//intracellular membrane-bounded organelle	GO:0004888//transmembrane signaling receptor activity	GO:0048002//antigen processing and presentation of peptide antigen	gi|90075812|dbj|BAE87586.1|/0/1
6821	2361.73	184	81	7.96	3.49	-1.18954	Down	4.66502e-11	6.95682e-10	SUOX	sulfite oxidase	K00387	GO:0005740//mitochondrial envelope	GO:0005506//iron ion binding;GO:0016670//oxidoreductase activity, acting on a sulfur group of donors, oxygen as acceptor;GO:0050662//coenzyme binding	GO:0008152//metabolic process;GO:0031667//response to nutrient levels	gi|74099694|ref|NP_000447.2|/0/1
11232	1607	158	71	10.35	4.54	-1.18887	Down	2.25476e-09	2.78517e-08	POLG2	polymerase (DNA directed), gamma 2, accessory subunit	K02333	GO:0000229;GO:0005759//mitochondrial matrix	GO:0004812//aminoacyl-tRNA ligase activity;GO:0005515//protein binding;GO:0032559;GO:0034061;GO:0043566//structure-specific DNA binding	GO:0006260//DNA replication;GO:0006418//tRNA aminoacylation for protein translation	gi|70887790|ref|NP_009146.2|/0/1
29842	9306	3164	1422	34.95	15.34	-1.18799	Down	2.3145e-158	6.9031e-156	TFCP2L1	transcription factor CP2-like 1	K09275	GO:0031981//nuclear lumen	GO:0001071//nucleic acid binding transcription factor activity;GO:0003676//nucleic acid binding;GO:0003712//transcription cofactor activity;GO:0016564//transcription repressor activity	GO:0002064//epithelial cell development;GO:0006357//regulation of transcription from RNA polymerase II promoter;GO:0008202//steroid metabolic process;GO:0010259//multicellular organismal aging;GO:0022414//reproductive process;GO:0032989;GO:0035272//exocrine system development;GO:0040008//regulation of growth;GO:0071842	gi|7657299|ref|NP_055368.1|/0/1
26471	889.95	331	150	40.3	17.72	-1.1854	Down	8.44154e-18	2.17045e-16	NUPR1	nuclear protein, transcriptional regulator, 1	K15626	GO:0043231//intracellular membrane-bounded organelle	-	GO:0009987//cellular process;GO:0012502//induction of programmed cell death;GO:0040007//growth;GO:0065007//biological regulation	gi|402908136|ref|XP_003916810.1|/6.91615e-17/1
3164	2587.29	463	212	18.87	8.33	-1.17971	Down	7.99726e-24	2.81517e-22	NR4A1	nuclear receptor subfamily 4, group A, member 1	K04465	GO:0031981//nuclear lumen	GO:0001071//nucleic acid binding transcription factor activity;GO:0003677//DNA binding;GO:0004879//ligand-activated sequence-specific DNA binding RNA polymerase II transcription factor activity;GO:0030528//transcription regulator activity;GO:0042802//identical protein binding;GO:0046914//transition metal ion binding;GO:0046983//protein dimerization activity	GO:0007169//transmembrane receptor protein tyrosine kinase signaling pathway;GO:0010466//negative regulation of peptidase activity;GO:0010551;GO:0012502//induction of programmed cell death;GO:0048017//inositol lipid-mediated signaling	gi|119578627|gb|EAW58223.1|/0/1
84078	3008	76.64	34.82	2.65	1.17	-1.17948	Down	3.28262e-05	0.000212	KBTBD7	kelch repeat and BTB (POZ) domain containing 7	K10474	-	GO:0005488//binding	-	gi|21359972|ref|NP_115514.2|/0/1
139065	8570	66	30	0.79	0.35	-1.1745	Down	0.000140186	0.000790514	SLITRK4	SLIT and NTRK-like family, member 4	K06838;K06850	GO:0031224//intrinsic to membrane	-	GO:0048667//cell morphogenesis involved in neuron differentiation	gi|426397642|ref|XP_004065019.1|/0/1
79674	2362.06	123	69	6.7	2.97	-1.1737	Down	4.71004e-05	0.000294449	VEPH1	ventricular zone expressed PH domain-containing 1	-	GO:0016020//membrane	-	-	gi|269847616|ref|NP_001161387.1|/6.37879e-104/1
875	2513.04	124	55	5.03	2.23	-1.17351	Down	8.3732e-08	8.50489e-07	CBS	cystathionine-beta-synthase	K01697	GO:0000267//cell fraction;GO:0031981//nuclear lumen;GO:0044444//cytoplasmic part	GO:0005506//iron ion binding;GO:0016836//hydro-lyase activity;GO:0019899//enzyme binding;GO:0042802//identical protein binding;GO:0048037//cofactor binding	GO:0001101//response to acid;GO:0001503//ossification;GO:0006563//L-serine metabolic process;GO:0009093//cysteine catabolic process;GO:0009991//response to extracellular stimulus;GO:0019344//cysteine biosynthetic process;GO:0043405//regulation of MAP kinase activity	gi|4557415|ref|NP_000062.1|/0/1
57556	6860	126	57	1.89	0.84	-1.16993	Down	1.15286e-07	1.14615e-06	SEMA6A	sema domain, transmembrane domain (TM), and cytoplasmic domain, (semaphorin) 6A	K06842	GO:0031224//intrinsic to membrane;GO:0043005//neuron projection	GO:0004871//signal transducer activity;GO:0005488//binding	GO:0006935//chemotaxis;GO:0006996//organelle organization;GO:0007165//signal transduction;GO:0009653//anatomical structure morphogenesis;GO:0012501//programmed cell death;GO:0048731;GO:0048869//cellular developmental process	gi|11991660|ref|NP_065847.1|/0/1
286467	2951	66.09	30.16	2.33	1.04	-1.16375	Down	0.000140186	0.000790786	LOC286467	family with sequence similarity 195, member A pseudogene	K11447;K01539;K00939;K00591	-	-	-	gi|410056982|ref|XP_003317746.2|/4.16942e-101/1
818	3702.65	511	234	14.28	6.39	-1.16011	Down	4.00472e-26	1.5421e-24	CAMK2G	calcium/calmodulin-dependent protein kinase II gamma	K04515	GO:0016020//membrane;GO:0030139//endocytic vesicle;GO:0031981//nuclear lumen;GO:0043234//protein complex	GO:0004674//protein serine/threonine kinase activity;GO:0004722//protein serine/threonine phosphatase activity;GO:0005515//protein binding;GO:0032559	GO:0006468//protein phosphorylation;GO:0006950//response to stress;GO:0019221//cytokine-mediated signaling pathway;GO:0022402//cell cycle process;GO:0030072//peptide hormone secretion;GO:0048168//regulation of neuronal synaptic plasticity;GO:0070838//divalent metal ion transport	gi|90074998|dbj|BAE87179.1|/0/1
347240	6237	127	58	2.1	0.94	-1.15966	Down	1.34535e-07	1.32547e-06	KIF24	kinesin family member 24	K10393	GO:0015630//microtubule cytoskeleton	GO:0003774//motor activity;GO:0032559	GO:0007017//microtubule-based process	gi|154426306|ref|NP_919289.2|/0/1
1960	4341.46	165	80	4.15	1.86	-1.15781	Down	1.58794e-08	1.77201e-07	EGR3	early growth response 3	K12497	GO:0043231//intracellular membrane-bounded organelle	GO:0001071//nucleic acid binding transcription factor activity;GO:0003676//nucleic acid binding;GO:0046914//transition metal ion binding	GO:0007268//synaptic transmission;GO:0007399//nervous system development;GO:0010467//gene expression;GO:0048511//rhythmic process;GO:0048513//organ development	gi|315467854|ref|NP_001186809.1|/0/1
5104	2352	211	97	9.36	4.2	-1.15612	Down	1.38102e-11	2.16167e-10	SERPINA5	serpin peptidase inhibitor, clade A (alpha-1 antiproteinase, antitrypsin), member 5	K03913	GO:0032991//macromolecular complex;GO:0044464//cell part	GO:0004866//endopeptidase inhibitor activity;GO:0005539//glycosaminoglycan binding;GO:0019899//enzyme binding	GO:0006508//proteolysis;GO:0007338//single fertilization;GO:0010466//negative regulation of peptidase activity;GO:0048232//male gamete generation	gi|194018472|ref|NP_000615.3|/0/1
7291	1669	87	40	5.48	2.46	-1.15552	Down	1.49926e-05	0.000103292	TWIST1	twist basic helix-loop-helix transcription factor 1	K09069	GO:0043231//intracellular membrane-bounded organelle	GO:0001071//nucleic acid binding transcription factor activity;GO:0010843;GO:0042802//identical protein binding;GO:0046983//protein dimerization activity	GO:0001503//ossification;GO:0001818//negative regulation of cytokine production;GO:0006357//regulation of transcription from RNA polymerase II promoter;GO:0012501//programmed cell death;GO:0014020;GO:0016202//regulation of striated muscle tissue development;GO:0016477//cell migration;GO:0030326//embryonic limb morphogenesis;GO:0045596//negative regulation of cell differentiation;GO:0048704//embry…	gi|119614117|gb|EAW93711.1|/9.6438e-68/1
57502	5672	198	91	3.6	1.62	-1.152	Down	5.78292e-11	8.48506e-10	NLGN4X	neuroligin 4, X-linked	K07378	GO:0016021//integral to membrane;GO:0043005//neuron projection	GO:0042802//identical protein binding;GO:0043168	GO:0002118//aggressive behavior;GO:0007619//courtship behavior;GO:0022037//metencephalon development;GO:0034330;GO:0043062//extracellular structure organization;GO:0045927//positive regulation of growth;GO:0051899//membrane depolarization	gi|6330941|dbj|BAA86574.1|/0/1
3656	3469	258	119	7.71	3.47	-1.1518	Down	9.14832e-14	1.76137e-12	IRAK2	interleukin-1 receptor-associated kinase 2	K04731	GO:0031090//organelle membrane;GO:0044444//cytoplasmic part	GO:0004702//receptor signaling protein serine/threonine kinase activity;GO:0032559;GO:0042802//identical protein binding;GO:0046983//protein dimerization activity	GO:0000165//MAPK cascade;GO:0002224//toll-like receptor signaling pathway;GO:0006464//cellular protein modification process;GO:0009966//regulation of signal transduction;GO:0019221//cytokine-mediated signaling pathway;GO:0043433//negative regulation of sequence-specific DNA binding transcription factor activity;GO:0051091//positive regulation of sequence-specific DNA binding transcription factor …	gi|58530886|ref|NP_001561.3|/0/1
57088	3164.13	68	30	2.13	0.96	-1.14975	Down	6.94742e-05	0.000418375	PLSCR4	phospholipid scramblase 4	-	GO:0031224//intrinsic to membrane	GO:0005548//phospholipid transporter activity;GO:0019904//protein domain specific binding;GO:0046872//metal ion binding	GO:0007009//plasma membrane organization;GO:0007599//hemostasis	gi|190194381|ref|NP_001121778.1|/5.23986e-121/1
23417	2211	110	51	5.2	2.35	-1.14585	Down	1.35767e-06	1.13628e-05	MLYCD	malonyl-CoA decarboxylase	K01578	GO:0042579//microbody	GO:0016831//carboxy-lyase activity	GO:0006084//acetyl-CoA metabolic process;GO:0006635//fatty acid beta-oxidation;GO:0019217//regulation of fatty acid metabolic process	gi|110349750|ref|NP_036345.2|/0/1
114881	3674	123	57	3.47	1.57	-1.14417	Down	3.17082e-07	2.95199e-06	OSBPL7	oxysterol binding protein-like 7	K08283	-	GO:0005488//binding	GO:0010876//lipid localization;GO:0051234//establishment of localization	gi|22035616|ref|NP_665741.1|/0/1
493869	3750	385	178.88	10.63	4.82	-1.14104	Down	1.02082e-19	2.94816e-18	GPX8	glutathione peroxidase 8 (putative)	K00432	GO:0031224//intrinsic to membrane	GO:0004601//peroxidase activity	GO:0006950//response to stress;GO:0008152//metabolic process	gi|192455698|ref|NP_001008398.2|/6.91818e-110/1
10140	2174.75	1795	805	83.13	37.76	-1.13851	Down	4.79192e-91	7.94007e-89	TOB1	transducer of ERBB2, 1	K14443	GO:0044424//intracellular part	GO:0003712//transcription cofactor activity;GO:0030674//protein binding, bridging	GO:0006606//protein import into nucleus;GO:0008283//cell proliferation;GO:0030509//BMP signaling pathway;GO:0045596//negative regulation of cell differentiation	gi|5032187|ref|NP_005740.1|/1.01058e-150/1
64218	3313	104	49	3.3	1.5	-1.1375	Down	3.8432e-06	2.98362e-05	SEMA4A	sema domain, immunoglobulin domain (Ig), transmembrane domain (TM) and short cytoplasmic domain, (semaphorin) 4A	K06521	GO:0031224//intrinsic to membrane	GO:0004871//signal transducer activity	GO:0006935//chemotaxis;GO:0048731;GO:0048869//cellular developmental process;GO:0050953//sensory perception of light stimulus	gi|21361914|ref|NP_071762.2|/0/1
10411	6047.98	233	109	3.98	1.81	-1.13678	Down	2.95044e-12	4.97421e-11	RAPGEF3	Rap guanine nucleotide exchange factor (GEF) 3	K08014	GO:0005626//insoluble fraction;GO:0016020//membrane;GO:0043234//protein complex	GO:0016208//AMP binding;GO:0019887//protein kinase regulator activity;GO:0030695//GTPase regulator activity	GO:0006468//protein phosphorylation;GO:0007599//hemostasis;GO:0009966//regulation of signal transduction;GO:0015980//energy derivation by oxidation of organic compounds;GO:0030073//insulin secretion	gi|148747859|ref|NP_001092001.1|/0/1
89796	11728.1	422.02	198.01	3.71	1.69	-1.1344	Down	7.10972e-21	2.22572e-19	NAV1	neuron navigator 1	K11447;K01875;K00939;K00591	GO:0015630//microtubule cytoskeleton	GO:0005488//binding;GO:0016462//pyrophosphatase activity	GO:0048731;GO:0048869//cellular developmental process	gi|267844813|ref|NP_001161210.1|/0/1
51313	4809	116	54	2.48	1.13	-1.13402	Down	7.7464e-07	6.79166e-06	FAM198B	family with sequence similarity 198, member B	-	GO:0012505//endomembrane system;GO:0031224//intrinsic to membrane;GO:0043231//intracellular membrane-bounded organelle	-	-	gi|32526911|ref|NP_057697.2|/0/1
85464	9166	336	157	3.77	1.72	-1.13216	Down	4.60156e-17	1.11169e-15	SSH2	slingshot protein phosphatase 2	K05766	GO:0043232	GO:0004721//phosphoprotein phosphatase activity;GO:0008092//cytoskeletal protein binding	GO:0006464//cellular protein modification process;GO:0010769//regulation of cell morphogenesis involved in differentiation;GO:0030032//lamellipodium assembly;GO:0030832//regulation of actin filament length	gi|37674210|ref|NP_203747.2|/0/1
84318	2367.17	140	66	6.21	2.84	-1.1287	Down	8.24108e-08	8.38107e-07	CCDC77	coiled-coil domain containing 77	K10395;K06267;K15208	-	-	-	gi|14150165|ref|NP_115734.1|/0/1
222	2504	99	46	4.08	1.87	-1.12553	Down	4.84686e-06	3.67922e-05	ALDH3B2	aldehyde dehydrogenase 3 family, member B2	K00129	-	GO:0016620//oxidoreductase activity, acting on the aldehyde or oxo group of donors, NAD or NADP as acceptor	GO:0044237//cellular metabolic process;GO:0044238//primary metabolic process;GO:0044281//small molecule metabolic process	gi|397517162|ref|XP_003828788.1|/0/1
5723	2142	302.98	142.35	14.79	6.78	-1.12526	Down	2.61602e-15	5.61691e-14	PSPH	phosphoserine phosphatase	K01079	GO:0005624//membrane fraction;GO:0044424//intracellular part	GO:0016791//phosphatase activity;GO:0042802//identical protein binding;GO:0046872//metal ion binding	GO:0006563//L-serine metabolic process;GO:0006796//phosphate-containing compound metabolic process;GO:0009991//response to extracellular stimulus;GO:0048545//response to steroid hormone stimulus	gi|119628375|gb|EAX07970.1|/2.44557e-122/1
8436	3265	345	162	10.96	5.03	-1.12362	Down	2.55288e-17	6.29736e-16	SDPR	serum deprivation response	-	GO:0044444//cytoplasmic part;GO:0044459//plasma membrane part	GO:0005543//phospholipid binding	-	gi|4759082|ref|NP_004648.1|/0/1
114991	9133	391	184	4.4	2.02	-1.12315	Down	2.40644e-19	6.82963e-18	ZNF618	zinc finger protein 618	K09228	-	-	-	gi|31753198|gb|AAH53892.1|/0/1
253430	6133	146	69	2.45	1.13	-1.11646	Down	4.711e-08	4.96016e-07	IPMK	inositol polyphosphate multikinase	K00328	GO:0043231//intracellular membrane-bounded organelle	GO:0032559;GO:0051765//inositol tetrakisphosphate kinase activity;GO:0051766//inositol trisphosphate kinase activity	GO:0001838//embryonic epithelial tube formation;GO:0006020//inositol metabolic process	gi|22726201|ref|NP_689416.1|/0/1
9249	1825	336	159	19.32	8.92	-1.11498	Down	1.16221e-16	2.7158e-15	DHRS3	dehydrogenase/reductase (SDR family) member 3	K11146	GO:0031224//intrinsic to membrane	GO:0005488//binding;GO:0008106//alcohol dehydrogenase (NADP+) activity	GO:0001523//retinoid metabolic process;GO:0050953//sensory perception of light stimulus	gi|31543615|ref|NP_004744.2|/1.97347e-170/1
54899	2048	249	118	12.72	5.89	-1.11076	Down	1.07741e-12	1.89633e-11	PXK	PX domain containing serine/threonine kinase	K13304;K11322	GO:0005815//microtubule organizing center;GO:0016020//membrane;GO:0043231//intracellular membrane-bounded organelle	GO:0005543//phospholipid binding;GO:0008092//cytoskeletal protein binding;GO:0016301//kinase activity;GO:0032559	GO:0006464//cellular protein modification process;GO:0006811//ion transport;GO:0006952//defense response;GO:0043462//regulation of ATPase activity;GO:0051969	gi|7020363|dbj|BAA91097.1|/0/1
65999	1931.77	80	37	4.23	1.96	-1.1098	Down	3.71068e-05	0.000237588	LRRC61	leucine rich repeat containing 61	K14050	-	-	-	gi|13027616|ref|NP_076431.1|/4.06153e-116/1
29094	3842	900	427	24.25	11.24	-1.10934	Down	9.6654e-42	5.96057e-40	LGALSL	lectin, galactoside-binding-like	K06832;K10092;K10091	GO:0044464//cell part	GO:0030246//carbohydrate binding	-	gi|156151366|ref|NP_054900.2|/2.45588e-94/1
100533975	1027	238.47	114.51	25.02	11.64	-1.10399	Down	5.8902e-12	9.643e-11	SLMO2-ATP5E	SLMO2-ATP5E readthrough	K02135	GO:0043231//intracellular membrane-bounded organelle	-	-	gi|395752505|ref|XP_003780544.1|/5.63275e-74/1
113612	4760	94	45	2.04	0.95	-1.10257	Down	1.58005e-05	0.000108312	CYP2U1	cytochrome P450, family 2, subfamily U, polypeptide 1	K07422	GO:0031090//organelle membrane;GO:0031224//intrinsic to membrane;GO:0042598;GO:0043231//intracellular membrane-bounded organelle	GO:0005506//iron ion binding;GO:0016712//oxidoreductase activity, acting on paired donors, with incorporation or reduction of molecular oxygen, reduced flavin or flavoprotein as one donor, and incorporation of one atom of oxygen	GO:0044237//cellular metabolic process	gi|114595580|ref|XP_526649.2|/0/1
339229	635	115	55	19.97	9.3	-1.10253	Down	1.72161e-06	1.41277e-05	OXLD1	oxidoreductase-like domain containing 1	-	GO:0043231//intracellular membrane-bounded organelle	-	-	gi|55646189|ref|XP_511739.1|/1.26464e-70/1
54541	1752	15341	7332	919.78	429.07	-1.10008	Down	0	0	DDIT4	DNA-damage-inducible transcript 4	K08270	GO:0044424//intracellular part	-	GO:0006950//response to stress;GO:0007165//signal transduction;GO:0012501//programmed cell death	gi|9506687|ref|NP_061931.1|/7.80704e-100/1
283537	3372	82	40	2.57	1.2	-1.09873	Down	7.85668e-05	0.000467808	SLC46A3	solute carrier family 46, member 3	K14613	GO:0031224//intrinsic to membrane	-	GO:0006810//transport	gi|32401447|ref|NP_861450.1|/0/1
9374	2053	80.66	38.38	4.09	1.91	-1.09853	Down	5.99502e-05	0.000365585	PPT2	palmitoyl-protein thioesterase 2	K01074	GO:0000323//lytic vacuole	GO:0016790//thiolester hydrolase activity	GO:0043412//macromolecule modification	gi|34810083|pdb|1PJA|A/8.6899e-162/1
8019	5673	298	143	5.42	2.54	-1.09346	Down	1.48809e-14	3.03993e-13	BRD3	bromodomain containing 3	K11721	-	GO:0005488//binding	-	gi|40788944|dbj|BAA05393.2|/0/1
130497	1911	429	206	23.53	11.03	-1.09307	Down	2.9171e-20	8.81254e-19	OSR1	odd-skipped related 1 (Drosophila)	K09215	GO:0031981//nuclear lumen	GO:0046914//transition metal ion binding	GO:0006351//transcription, DNA-dependent;GO:0006915//apoptotic process;GO:0007498//mesoderm development;GO:0008284//positive regulation of cell proliferation;GO:0010463//mesenchymal cell proliferation;GO:0030857//negative regulation of epithelial cell differentiation;GO:0042471//ear morphogenesis;GO:0045137//development of primary sexual characteristics;GO:0072012//glomerulus vasculature developm…	gi|21687100|ref|NP_660303.1|/6.80256e-145/1
100874058	1944	81	39	4.37	2.05	-1.09201	Down	6.87902e-05	0.000415018	COX10-AS1	COX10 antisense RNA 1	-	-	-	-	gi|426384211|ref|XP_004058667.1|/5.50122e-25/1
84879	2197	1032	497	49.06	23.07	-1.08853	Down	3.57314e-46	2.52646e-44	MFSD2A	major facilitator superfamily domain containing 2A	K08824	GO:0031090//organelle membrane;GO:0031224//intrinsic to membrane;GO:0043231//intracellular membrane-bounded organelle	-	GO:0006810//transport	gi|42713696|ref|NP_116182.2|/0/1
10388	5497	953	459	17.88	8.41	-1.08817	Down	9.21318e-43	5.85787e-41	SYCP2	synaptonemal complex protein 2	K10421;K10779;K13172;K10429;K09880	GO:0000795//synaptonemal complex	GO:0003676//nucleic acid binding;GO:0046983//protein dimerization activity	GO:0007129//synapsis;GO:0012501//programmed cell death;GO:0019953//sexual reproduction;GO:0035112//genitalia morphogenesis	gi|38373673|ref|NP_055073.2|/0/1
349114	4651	129.09	62.34	2.87	1.35	-1.08809	Down	4.61502e-07	4.1965e-06	LINC00265	long intergenic non-protein coding RNA 265	K03626	-	-	-	gi|194381138|dbj|BAG64137.1|/6.68072e-126/1
284129	2930	88	44	3.23	1.52	-1.08746	Down	6.88906e-05	0.000415471	SLC26A11	solute carrier family 26, member 11	K14708	GO:0005764//lysosome;GO:0031224//intrinsic to membrane	GO:0008509//anion transmembrane transporter activity;GO:0015291//secondary active transmembrane transporter activity	GO:0015698//inorganic anion transport	gi|397522257|ref|XP_003831193.1|/0/1
11119	3512.94	82.18	39.34	2.4	1.13	-1.08671	Down	4.9528e-05	0.000307516	BTN3A1	butyrophilin, subfamily 3, member A1	K06712	GO:0031224//intrinsic to membrane	-	GO:0044238//primary metabolic process	gi|37221189|ref|NP_919423.1|/4.99278e-177/1
91523	2091	79	38	3.95	1.86	-1.08655	Down	8.33226e-05	0.000493973	PCED1B	PC-esterase domain containing 1B	-	-	GO:0003824//catalytic activity	-	gi|19923901|ref|NP_612380.1|/0/1
80742	3379	232	112	7.12	3.36	-1.08342	Down	1.60908e-11	2.5043e-10	PRR3	proline rich 3	-	-	GO:0005488//binding	-	gi|1773024|gb|AAB40147.1|/6.91627e-93/1
283659	11998	106	51	0.91	0.43	-1.08153	Down	5.0661e-06	3.83146e-05	PRTG	protogenin	K06765;K06766	GO:0031224//intrinsic to membrane	-	GO:0032501//multicellular organismal process	gi|83281200|ref|NP_776175.2|/0/1
90987	3024	105	51	3.61	1.71	-1.078	Down	6.99246e-06	5.12073e-05	ZNF251	zinc finger protein 251	K09228	GO:0043231//intracellular membrane-bounded organelle	GO:0003676//nucleic acid binding;GO:0046914//transition metal ion binding	GO:0006351//transcription, DNA-dependent	gi|153792407|ref|NP_612376.1|/0/1
5998	2693.58	435	209	16.61	7.88	-1.07578	Down	1.68413e-20	5.1446e-19	RGS3	regulator of G-protein signaling 3	K07524	GO:0016020//membrane;GO:0043231//intracellular membrane-bounded organelle;GO:0044444//cytoplasmic part	GO:0008047//enzyme activator activity;GO:0060089	GO:0000165//MAPK cascade;GO:0007186//G-protein coupled receptor signaling pathway	gi|62865656|ref|NP_652760.2|/9.59754e-97/1
23598	3383.73	344	163	10.28	4.88	-1.07489	Down	5.58604e-17	1.3436e-15	PATZ1	POZ (BTB) and AT hook containing zinc finger 1	K09228	GO:0043231//intracellular membrane-bounded organelle	GO:0003676//nucleic acid binding;GO:0030528//transcription regulator activity;GO:0046914//transition metal ion binding	GO:0006351//transcription, DNA-dependent;GO:0006355//regulation of transcription, DNA-dependent;GO:0008406//gonad development;GO:0030098//lymphocyte differentiation;GO:0048232//male gamete generation	gi|62087154|dbj|BAD92024.1|/0/1
5926	5780.1	378	184	6.75	3.21	-1.07231	Down	1.48336e-17	3.72066e-16	ARID4A	AT rich interactive domain 4A (RBP1-like)	K11653;K07874	GO:0043231//intracellular membrane-bounded organelle;GO:0043234//protein complex;GO:0044446//intracellular organelle part	GO:0001071//nucleic acid binding transcription factor activity;GO:0005488//binding;GO:0030528//transcription regulator activity	GO:0006355//regulation of transcription, DNA-dependent	gi|115334679|ref|NP_075377.2|/0/1
92999	5524	154	75	2.88	1.37	-1.07189	Down	5.55002e-08	5.77681e-07	ZBTB47	zinc finger and BTB domain containing 47	K12740;K10518	GO:0043231//intracellular membrane-bounded organelle	GO:0003676//nucleic acid binding;GO:0046914//transition metal ion binding	-	gi|262263347|ref|NP_660149.2|/0/1
100093631	3645	181.06	88.1	5.15	2.45	-1.07179	Down	3.57256e-09	4.32504e-08	LOC100093631	general transcription factor II, i, pseudogene	K03121	GO:0031981//nuclear lumen;GO:0044297//cell body	GO:0001071//nucleic acid binding transcription factor activity;GO:0003676//nucleic acid binding;GO:0003702//RNA polymerase II transcription factor activity;GO:0019901//protein kinase binding	GO:0006352//DNA-dependent transcription, initiation;GO:0007275//multicellular organismal development;GO:0023052//signaling	gi|1870688|gb|AAB48826.1|/0/1
10126	1504	80	39	5.61	2.67	-1.07116	Down	9.52e-05	0.00055694	DNAL4	dynein, axonemal, light chain 4	K10412	GO:0005815//microtubule organizing center;GO:0005930//axoneme;GO:0016020//membrane;GO:0030286//dynein complex	GO:0003774//motor activity;GO:0016887//ATPase activity	GO:0007017//microtubule-based process;GO:0007169//transmembrane receptor protein tyrosine kinase signaling pathway	gi|5031667|ref|NP_005731.1|/5.67988e-56/1
55647	1530	94	46	6.48	3.09	-1.06839	Down	2.4929e-05	0.000164893	RAB20	RAB20, member RAS oncogene family	K07911	GO:0043231//intracellular membrane-bounded organelle	GO:0032561//guanyl ribonucleotide binding	GO:0006810//transport;GO:0035556//intracellular signal transduction	gi|8923401|ref|NP_060287.1|/8.47515e-132/1
147657	4742	223	109	4.86	2.32	-1.06683	Down	7.20842e-11	1.04829e-09	ZNF480	zinc finger protein 480	K09228	GO:0043231//intracellular membrane-bounded organelle	GO:0046914//transition metal ion binding	GO:0006351//transcription, DNA-dependent	gi|224549000|ref|NP_653285.2|/0/1
10144	5733.24	200	99	3.64	1.74	-1.06485	Down	1.17551e-09	1.5018e-08	FAM13A	family with sequence similarity 13, member A	K08773;K07526	GO:0044444//cytoplasmic part	GO:0008047//enzyme activator activity	GO:0009966//regulation of signal transduction;GO:0035556//intracellular signal transduction	gi|62865869|ref|NP_001015045.1|/0/1
80818	4368.23	187	93	4.48	2.15	-1.05916	Down	4.89776e-09	5.83887e-08	ZNF436	zinc finger protein 436	K09228	GO:0043231//intracellular membrane-bounded organelle	GO:0003676//nucleic acid binding;GO:0046914//transition metal ion binding	GO:0006351//transcription, DNA-dependent	gi|12697965|dbj|BAB21801.1|/0/1
5337	5911	357	175	6.19	2.98	-1.05463	Down	1.97135e-16	4.54185e-15	PLD1	phospholipase D1, phosphatidylcholine-specific	K01115	GO:0005770//late endosome;GO:0005795//Golgi stack;GO:0012505//endomembrane system;GO:0031090//organelle membrane;GO:0031252//cell leading edge;GO:0042598	GO:0004620//phospholipase activity;GO:0005543//phospholipid binding	GO:0006644//phospholipid metabolic process;GO:0007264//small GTPase mediated signal transduction;GO:0009725//response to hormone stimulus;GO:0016477//cell migration;GO:0042742//defense response to bacterium;GO:0046394	gi|62089400|dbj|BAD93144.1|/0/1
55112	3789	219	108	5.98	2.88	-1.05408	Down	1.61764e-10	2.26222e-09	WDR60	WD repeat domain 60	K10415	-	-	-	gi|155030242|ref|NP_060521.4|/0/1
728047	5189	87.53	43.06	1.74	0.84	-1.05063	Down	6.08566e-05	0.000370699	GOLGA8O	golgin A8 family, member O	K12478	-	-	-	gi|472235303|ref|NP_001264237.1|/0/1
84752	2722	85	42	3.25	1.57	-1.04968	Down	7.37262e-05	0.000441389	B3GNT9	UDP-GlcNAc:betaGal beta-1,3-N-acetylglucosaminyltransferase 9	K09664	GO:0012505//endomembrane system;GO:0031224//intrinsic to membrane;GO:0043231//intracellular membrane-bounded organelle	GO:0016758//transferase activity, transferring hexosyl groups	GO:0006464//cellular protein modification process	gi|111160385|ref|NP_171608.2|/0/1
8681	3365.81	150.35	74.23	4.61	2.23	-1.04772	Down	1.25549e-07	1.24141e-06	JMJD7-PLA2G4B	JMJD7-PLA2G4B readthrough	K01047	GO:0005740//mitochondrial envelope;GO:0005769//early endosome	GO:0004623//phospholipase A2 activity;GO:0005543//phospholipid binding;GO:0046872//metal ion binding	GO:0000038//very long-chain fatty acid metabolic process;GO:0006650//glycerophospholipid metabolic process;GO:0006952//defense response;GO:0019932//second-messenger-mediated signaling;GO:0022414//reproductive process	gi|4826914|ref|NP_005081.1|/0/1
440104	3121.77	127	61	4.09	1.98	-1.0466	Down	5.56862e-07	4.99714e-06	TMEM198B	transmembrane protein 198B, pseudogene	-	-	-	-	gi|33341726|gb|AAQ15234.1|AF370398_1/6.85926e-72/1
3169	3396	744	369	22.72	11	-1.04646	Down	9.63812e-32	4.49158e-30	FOXA1	forkhead box A1	K09387	GO:0043231//intracellular membrane-bounded organelle;GO:0043234//protein complex	GO:0000982//RNA polymerase II core promoter proximal region sequence-specific DNA binding transcription factor activity;GO:0003702//RNA polymerase II transcription factor activity;GO:0005515//protein binding;GO:0016564//transcription repressor activity;GO:0043565//sequence-specific DNA binding;GO:0043566//structure-specific DNA binding	GO:0000122//negative regulation of transcription from RNA polymerase II promoter;GO:0001708//cell fate specification;GO:0002009//morphogenesis of an epithelium;GO:0002067;GO:0002070//epithelial cell maturation;GO:0003006//developmental process involved in reproduction;GO:0007346//regulation of mitotic cell cycle;GO:0010551;GO:0016568//chromatin modification;GO:0030323//respiratory tube developmen…	gi|410048403|ref|XP_001144389.3|/0/1
65986	9048.95	96	45	1.03	0.5	-1.04264	Down	8.1715e-06	5.89728e-05	ZBTB10	zinc finger and BTB domain containing 10	K10497	GO:0031981//nuclear lumen	GO:0003676//nucleic acid binding;GO:0046914//transition metal ion binding	-	gi|460417313|ref|NP_001264074.1|/0/1
387921	3527.91	142	70	4.14	2.01	-1.04244	Down	2.66068e-07	2.50982e-06	NHLRC3	NHL repeat containing 3	K12035;K20936	-	-	-	gi|62821785|ref|NP_001017370.1|/4.33717e-164/1
130535	2959	174	87	6.11	2.98	-1.03586	Down	2.0432e-08	2.24642e-07	KCTD18	potassium channel tetramerisation domain containing 18	K15074	GO:0005887//integral to plasma membrane	GO:0005267//potassium channel activity	GO:0030001//metal ion transport	gi|45387953|ref|NP_689600.2|/0/1
492311	2900	96	48	3.44	1.68	-1.03395	Down	3.20312e-05	0.000207192	IGIP	IgA-inducing protein homolog (Bos taurus)	-	-	-	-	gi|291387449|ref|XP_002710296.1|/2.46985e-27/1
10062	1750.09	146	73	8.76	4.28	-1.03332	Down	2.8188e-07	2.64529e-06	NR1H3	nuclear receptor subfamily 1, group H, member 3	K08536	GO:0000785//chromatin;GO:0031981//nuclear lumen	GO:0001071//nucleic acid binding transcription factor activity;GO:0003712//transcription cofactor activity;GO:0004879//ligand-activated sequence-specific DNA binding RNA polymerase II transcription factor activity;GO:0010843;GO:0032934//sterol binding;GO:0046914//transition metal ion binding	GO:0006909//phagocytosis;GO:0007623//circadian rhythm;GO:0009755//hormone-mediated signaling pathway;GO:0010551;GO:0010557//positive regulation of macromolecule biosynthetic process;GO:0010742//macrophage derived foam cell differentiation;GO:0010866//regulation of triglyceride biosynthetic process;GO:0010874//regulation of cholesterol efflux;GO:0010878//cholesterol storage;GO:0030157//pancreatic …	gi|353731058|ref|NP_001238863.1|/0/1
23559	1237	137.19	68.86	11.78	5.77	-1.0297	Down	5.29662e-07	4.78973e-06	WBP1	WW domain binding protein 1	-	-	GO:0019904//protein domain specific binding	-	gi|4205084|gb|AAD10950.1|/7.05063e-107/1
54477	4381.93	406.31	204.31	9.61	4.71	-1.02881	Down	1.47783e-17	3.71245e-16	PLEKHA5	pleckstrin homology domain containing, family A member 5	K14721;K05633;K03426;K00939;K10747;K10591;K06082	-	GO:0035091//phosphatidylinositol binding	-	gi|374349211|ref|NP_001243399.1|/0/1
79754	2736	189	95	7.19	3.53	-1.02632	Down	6.22496e-09	7.32527e-08	ASB13	ankyrin repeat and SOCS box containing 13	K10335	-	GO:0005488//binding	GO:0007165//signal transduction	gi|410963173|ref|XP_003988140.1|/1.73991e-106/1
10403	2209	338	170	15.98	7.85	-1.0255	Down	7.7493e-15	1.61524e-13	NDC80	NDC80 kinetochore complex component	K11547	GO:0000778//condensed nuclear chromosome kinetochore;GO:0044444//cytoplasmic part	GO:0005488//binding	GO:0000819//sister chromatid segregation;GO:0007067//mitosis;GO:0040001//establishment of mitotic spindle localization;GO:0048017//inositol lipid-mediated signaling;GO:0051313	gi|5174457|ref|NP_006092.1|/0/1
64852	2844	177	89	6.47	3.18	-1.02474	Down	1.90912e-08	2.10606e-07	TUT1	terminal uridylyl transferase 1, U6 snRNA-specific	K13291	GO:0005849//mRNA cleavage factor complex;GO:0016604//nuclear body	GO:0003729//mRNA binding;GO:0005515//protein binding;GO:0032559;GO:0046914//transition metal ion binding;GO:0070566//adenylyltransferase activity;GO:0070569//uridylyltransferase activity	GO:0000956//nuclear-transcribed mRNA catabolic process;GO:0016073//snRNA metabolic process;GO:0031124//mRNA 3'-end processing	gi|226371750|ref|NP_073741.2|/0/1
145957	2195	165	83	7.85	3.86	-1.02409	Down	5.86742e-08	6.08017e-07	NRG4	neuregulin 4	K05458	GO:0000267//cell fraction;GO:0031224//intrinsic to membrane	GO:0005102//receptor binding	-	gi|426379878|ref|XP_004056614.1|/8.53929e-54/1
80725	7050	135	68	1.97	0.97	-1.02214	Down	9.82784e-07	8.4539e-06	SRCIN1	SRC kinase signaling inhibitor 1	-	GO:0005624//membrane fraction;GO:0005924//cell-substrate adherens junction;GO:0031252//cell leading edge;GO:0043005//neuron projection;GO:0044297//cell body;GO:0044430//cytoskeletal part	GO:0019900//kinase binding	GO:0006469//negative regulation of protein kinase activity;GO:0007155//cell adhesion;GO:0016192//vesicle-mediated transport;GO:0016477//cell migration;GO:0045860//positive regulation of protein kinase activity;GO:0048523//negative regulation of cellular process;GO:0048814//regulation of dendrite morphogenesis	gi|115334682|ref|NP_079524.2|/0/1
23401	2222	216	109	10.15	5	-1.02148	Down	6.21212e-10	8.14577e-09	FRAT2	frequently rearranged in advanced T-cell lymphomas 2	K03069;K03096	-	-	GO:0032501//multicellular organismal process	gi|395741880|ref|XP_003780749.1|/1.2468e-99/1
56975	2787	222	112	8.28	4.08	-1.02106	Down	3.55596e-10	4.78131e-09	FAM20C	family with sequence similarity 20, member C	-	-	-	-	gi|116174742|ref|NP_064608.2|/0/1
27175	1841	218.36	110.18	12.44	6.13	-1.02103	Down	5.15776e-10	6.81772e-09	TUBG2	tubulin, gamma 2	K10389	GO:0000228//nuclear chromosome;GO:0000922//spindle pole;GO:0005813//centrosome;GO:0005874//microtubule	GO:0005198//structural molecule activity;GO:0017111//nucleoside-triphosphatase activity;GO:0032561//guanyl ribonucleotide binding	GO:0007051//spindle organization;GO:0009207;GO:0043623//cellular protein complex assembly	gi|7706751|ref|NP_057521.1|/0/1
7775	2125	103	52	5.07	2.5	-1.02006	Down	2.03732e-05	0.000136242	ZNF232	zinc finger protein 232	K09230	GO:0043231//intracellular membrane-bounded organelle	GO:0001071//nucleic acid binding transcription factor activity;GO:0003676//nucleic acid binding;GO:0046914//transition metal ion binding	GO:0006351//transcription, DNA-dependent	gi|426383701|ref|XP_004058417.1|/0/1
153364	4300	223	113	5.36	2.65	-1.01624	Down	3.99284e-10	5.3381e-09	MBLAC2	metallo-beta-lactamase domain containing 2	-	-	GO:0003824//catalytic activity;GO:0043169//cation binding	-	gi|42822880|ref|NP_981951.1|/1.35377e-149/1
10020	5242.84	640.1	323.19	12.56	6.21	-1.01617	Down	1.61723e-26	6.31644e-25	GNE	glucosamine (UDP-N-acetyl)-2-epimerase/N-acetylmannosamine kinase	K12409	GO:0044444//cytoplasmic part	GO:0016773//phosphotransferase activity, alcohol group as acceptor;GO:0016857//racemase and epimerase activity, acting on carbohydrates and derivatives;GO:0032559	GO:0006044//N-acetylglucosamine metabolic process;GO:0008610//lipid biosynthetic process;GO:0016310//phosphorylation	gi|403306622|ref|XP_003943824.1|/0/1
348825	2276	81	41	3.72	1.84	-1.0156	Down	0.0001677	0.000929061	TPRXL	tetra-peptide repeat homeobox-like	K05724	-	-	-	gi|426339576|ref|XP_004033722.1|/4.57269e-42/1
83444	1266	127.47	64.68	10.69	5.29	-1.01492	Down	2.09096e-06	1.68883e-05	INO80B	INO80 complex subunit B	K11666	-	GO:0005488//binding	-	gi|402891301|ref|XP_003908888.1|/2.95251e-124/1
1875	1737.29	227	117	13.96	6.91	-1.01454	Down	6.25864e-10	8.20022e-09	E2F5	E2F transcription factor 5, p130-binding	K04682	GO:0005737//cytoplasm;GO:0012505//endomembrane system;GO:0031981//nuclear lumen;GO:0043234//protein complex	GO:0001071//nucleic acid binding transcription factor activity;GO:0003676//nucleic acid binding;GO:0003677//DNA binding;GO:0005515//protein binding;GO:0015075//ion transmembrane transporter activity	GO:0006351//transcription, DNA-dependent;GO:0009653//anatomical structure morphogenesis;GO:0051318//G1 phase	gi|441647243|ref|XP_003269554.2|/5.39883e-129/1
2886	2184.03	230	116	10.94	5.42	-1.01325	Down	1.691e-10	2.35477e-09	GRB7	growth factor receptor-bound protein 7	K08888;K05855;K07360	GO:0044444//cytoplasmic part	GO:0030674//protein binding, bridging	GO:0002376//immune system process;GO:0007169//transmembrane receptor protein tyrosine kinase signaling pathway;GO:0007599//hemostasis	gi|334883159|ref|NP_001229371.1|/0/1
84749	3766	132	67	3.63	1.8	-1.01197	Down	1.61114e-06	1.3301e-05	USP30	ubiquitin specific peptidase 30	K11851	GO:0031224//intrinsic to membrane;GO:0031966//mitochondrial membrane	GO:0016790//thiolester hydrolase activity;GO:0070011//peptidase activity, acting on L-amino acid peptides	GO:0019941//modification-dependent protein catabolic process	gi|13436089|gb|AAH04868.1|/0/1
400793	4146	141	72	3.52	1.75	-1.00822	Down	8.50106e-07	7.39011e-06	C1orf226	chromosome 1 open reading frame 226	K08877;K07989	-	-	-	gi|426332488|ref|XP_004027837.1|/1.03956e-130/1
63939	5027.82	329.69	166.86	6.73	3.35	-1.00645	Down	2.18994e-14	4.41867e-13	FAM217B	family with sequence similarity 217, member B	K09228;K11447;K01539;K00939	-	-	-	gi|50949372|emb|CAB70739.2|/2.12649e-116/1
57325	3385.77	218.16	103.66	6.22	3.1	-1.00465	Down	2.36066e-11	3.61234e-10	CSRP2BP	CSRP2 binding protein	K11486	GO:0000123//histone acetyltransferase complex	GO:0016407//acetyltransferase activity;GO:0019904//protein domain specific binding	GO:0007049//cell cycle;GO:0007275//multicellular organismal development;GO:0016573//histone acetylation	gi|258679433|ref|NP_065397.3|/0/1
5129	3175.87	567	293	18.73	9.35	-1.00231	Down	1.81044e-22	6.09824e-21	CDK18	cyclin-dependent kinase 18	K15596	-	GO:0004674//protein serine/threonine kinase activity;GO:0032559;GO:0060089	GO:0006464//cellular protein modification process;GO:0023052//signaling	gi|47078233|ref|NP_997668.1|/0/1
3204	2018	270	138	14	6.99	-1.00206	Down	9.48524e-12	1.51358e-10	HOXA7	homeobox A7	K09307	GO:0043231//intracellular membrane-bounded organelle	GO:0001071//nucleic acid binding transcription factor activity;GO:0003677//DNA binding;GO:0005515//protein binding;GO:0030528//transcription regulator activity	GO:0001952//regulation of cell-matrix adhesion;GO:0002683//negative regulation of immune system process;GO:0002762//negative regulation of myeloid leukocyte differentiation;GO:0003002//regionalization;GO:0006357//regulation of transcription from RNA polymerase II promoter;GO:0030857//negative regulation of epithelial cell differentiation;GO:0048562//embryonic organ morphogenesis;GO:0048646//anato…	gi|24497556|ref|NP_008827.2|/9.90054e-102/1
1120	1648	225.41	115.3	14.39	7.19	-1.001	Down	5.0128e-10	6.6368e-09	CHKB	choline kinase beta	K14156	-	GO:0016301//kinase activity;GO:0032559	GO:0006656//phosphatidylcholine biosynthetic process;GO:0006796//phosphate-containing compound metabolic process;GO:0046335//ethanolamine biosynthetic process	gi|403282836|ref|XP_003932844.1|/0/1
128553	12204	85.03	44.01	0.72	0.36	-1	Down	0.000173932	0.000959375	TSHZ2	teashirt zinc finger homeobox 2	K09236	GO:0043231//intracellular membrane-bounded organelle	GO:0001071//nucleic acid binding transcription factor activity;GO:0003677//DNA binding;GO:0046914//transition metal ion binding	GO:0006351//transcription, DNA-dependent;GO:0032501//multicellular organismal process	gi|301171536|ref|NP_001180350.1|/0/1
