# Supplementary material for: TNFAIP3 is required for FGFR1 activation-promoted proliferation and tumorigenesis of premalignant DCIS.COM human mammary epithelial cells
Source: Breast Cancer Res. 2018 Aug 15;20:97. doi: 10.1186/s13058-018-1024-9 (PMC6094903; doi:10.1186/s13058-018-1024-9)
Supplement: Supplementary file 3 — Differentially expressed genes identified in DCIS-iFGFR1 cells treated with AP20187 for 16 or 3 h (XLS 259 kb) [file 13058_2018_1024_MOESM3_ESM.xls]

## Sheet: DCIS_com_iFGFR1_STAP-VS-DCIS_co
	Differentially expressed genes induced by 16hr AP20187 treatment vs 3hr AP20187 treatment in DCIS-iFGFR1 cells
	For each group, 3 independent RNA samples were prepared from vehicle or AP20187-treated cells.
	The expression values are the average value of three independently assayed samples.
geneID	geneLength	AP 3hr-Expression	AP 16hr-Expression	AP 3hr-FPKM	AP 16hr-FPKM	log2 Ratio(AP 16hr/AP 3hr)	Up-Down-Regulation(AP 16hr/AP 3hr)	P-value	FDR	Symbol	Description	KEGG Orthology	GO Component	GO Function	GO Process	Blast nr
100996939	1374	0	73.83	0.001	5.54	12.4357	Up	1.14917e-22	5.03946e-21	PYURF	PIGY upstream reading frame	K11001	GO:0031090//organelle membrane;GO:0031224//intrinsic to membrane;GO:0043231//intracellular membrane-bounded organelle;GO:0043234//protein complex	GO:0005488//binding	GO:0006497//protein lipidation	gi|119626427|gb|EAX06022.1|/3.2507e-63/1
101101776	725	0	23	0.001	3.37	11.7185	Up	1.22419e-07	1.48176e-06	LOC101101776	ribosome biogenesis protein BMS1 homolog pseudogene	K14569	GO:0031981//nuclear lumen	GO:0017111//nucleoside-triphosphatase activity;GO:0032559;GO:0032561//guanyl ribonucleotide binding	GO:0042254//ribosome biogenesis	gi|197692621|dbj|BAG70274.1|/9.90888e-39/1
29907	1841.84	0	40.87	0.001	2.27	11.1485	Up	9.51724e-13	2.08401e-11	SNX15	sorting nexin 15	K11447;K00939;K07943	GO:0012506//vesicle membrane;GO:0044444//cytoplasmic part	GO:0005543//phospholipid binding;GO:0022892	GO:0009987//cellular process;GO:0015031//protein transport	gi|119594743|gb|EAW74337.1|/1.96686e-116/1
100532737	2305	0	33.23	0.001	1.47	10.5216	Up	1.2088e-10	2.1136e-09	ATP6V1G2-DDX39B	ATP6V1G2-DDX39B readthrough (non-protein coding)	K12812	GO:0016604//nuclear body;GO:0030532//small nuclear ribonucleoprotein complex;GO:0043234//protein complex	GO:0003724//RNA helicase activity;GO:0005515//protein binding;GO:0017069//snRNA binding;GO:0032559;GO:0042623//ATPase activity, coupled	GO:0000398//mRNA splicing, via spliceosome;GO:0006406//mRNA export from nucleus;GO:0009207	gi|466089434|ref|XP_004286664.1|/0/1
100528062	3940	0	49	0.001	1.25	10.2877	Up	1.87745e-15	5.22784e-14	ARMCX5-GPRASP2	ARMCX5-GPRASP2 readthrough	-	GO:0044424//intracellular part	GO:0005515//protein binding	-	gi|19923967|ref|NP_612446.1|/0/1
1440	1593	0	19	0.001	1.22	10.2527	Up	1.95005e-06	1.92319e-05	CSF3	colony stimulating factor 3 (granulocyte)	K05423	GO:0044421//extracellular region part	GO:0005126//cytokine receptor binding	GO:0002573//myeloid leukocyte differentiation;GO:0007166//cell surface receptor signaling pathway;GO:0008283//cell proliferation	gi|4503079|ref|NP_000750.1|/6.47247e-114/1
100132287	4370	0	16.43	0.001	0.38	8.56986	Up	1.55486e-05	0.00012847	LOC100132287	uncharacterized LOC100132287	-	-	-	-	gi|194375846|dbj|BAG57267.1|/0/1
100529241	4279	0	13.73	0.001	0.32	8.32193	Up	0.000123977	0.000836079	HSPE1-MOB4	HSPE1-MOB4 readthrough	K04078	GO:0000139//Golgi membrane;GO:0005626//insoluble fraction	GO:0043169//cation binding	GO:0051234//establishment of localization	gi|321117267|ref|NP_001189414.1|/4.0539e-146/1
56107	4605	0	13.46	0.001	0.29	8.17991	Up	0.000123977	0.000835735	PCDHGA9	protocadherin gamma subfamily A, 9	K04600	GO:0005626//insoluble fraction;GO:0031224//intrinsic to membrane	GO:0046872//metal ion binding	GO:0016337//cell-cell adhesion;GO:0048232//male gamete generation	gi|14270487|ref|NP_114478.1|/0/1
100533483	4838	0	13.82	0.001	0.29	8.17991	Up	0.000123977	0.000835392	DYX1C1-CCPG1	DYX1C1-CCPG1 readthrough (non-protein coding)	K05286	GO:0031224//intrinsic to membrane	-	GO:0009987//cellular process	gi|325053640|ref|NP_001191379.1|/0/1
84176	2282	1	17	0.04	0.76	4.24793	Up	7.77518e-05	0.000557833	MYH16	myosin, heavy chain 16 pseudogene	K10352	-	-	-	gi|10438291|dbj|BAB15219.1|/0/1
27127	4266	1	16	0.02	0.38	4.24793	Up	0.000147566	0.000974719	SMC1B	structural maintenance of chromosomes 1B	K06636	-	-	-	gi|71565160|ref|NP_683515.3|/0/1
387597	8127	2	19	0.02	0.23	3.52356	Up	0.00012358	0.000834086	ILDR2	immunoglobulin-like domain containing receptor 2	-	GO:0031224//intrinsic to membrane	-	GO:0001894//tissue homeostasis;GO:0009746;GO:0030072//peptide hormone secretion;GO:0048513//organ development;GO:0048869//cellular developmental process	gi|40786420|ref|NP_955383.1|/0/1
4688	2257	3	29	0.14	1.31	3.22607	Up	1.444e-06	1.46372e-05	NCF2	neutrophil cytosolic factor 2	K08010	GO:0005626//insoluble fraction;GO:0005887//integral to plasma membrane;GO:0030141//secretory granule;GO:0031981//nuclear lumen	GO:0017048//Rho GTPase binding;GO:0050664//oxidoreductase activity, acting on NAD(P)H, oxygen as acceptor	GO:0002237//response to molecule of bacterial origin;GO:0006801//superoxide metabolic process;GO:0006952//defense response;GO:0008217//regulation of blood pressure;GO:0009746;GO:0032502//developmental process;GO:0034405//response to fluid shear stress;GO:0043065//positive regulation of apoptotic process;GO:0048545//response to steroid hormone stimulus	gi|67189970|ref|NP_000424.2|/0/1
101180901	1818	5.05	44.16	0.28	2.48	3.14684	Up	4.40154e-09	6.53892e-08	IPO11-LRRC70	IPO11-LRRC70 readthrough	-	GO:0043231//intracellular membrane-bounded organelle	GO:0005488//binding;GO:0022892	GO:0006606//protein import into nucleus	gi|426384598|ref|XP_004058847.1|/6.97664e-59/1
2124	2009	9	74	0.46	3.76	3.03103	Up	4.63642e-14	1.1645e-12	EVI2B	ecotropic viral integration site 2B	K10955	GO:0016021//integral to membrane;GO:0044424//intracellular part	-	-	gi|297700477|ref|XP_002827273.1|/0/1
54538	3859	16	119	0.42	3.11	2.88845	Up	7.75074e-21	3.11568e-19	ROBO4	roundabout, axon guidance receptor, homolog 4 (Drosophila)	K06784	GO:0009986//cell surface;GO:0031224//intrinsic to membrane	GO:0004871//signal transducer activity	GO:0016477//cell migration;GO:0032501//multicellular organismal process;GO:0048646//anatomical structure formation involved in morphogenesis;GO:0048869//cellular developmental process	gi|37181272|gb|AAQ88450.1|/0/1
4680	2631	21	151	0.81	5.82	2.84503	Up	1.23251e-25	6.317e-24	CEACAM6	carcinoembryonic antigen-related cell adhesion molecule 6 (non-specific cross reacting antigen)	K06499	GO:0005626//insoluble fraction;GO:0016021//integral to membrane;GO:0044459//plasma membrane part	-	GO:0007154//cell communication;GO:0007166//cell surface receptor signaling pathway;GO:0016337//cell-cell adhesion;GO:0048646//anatomical structure formation involved in morphogenesis;GO:0048870//cell motility	gi|40255013|ref|NP_002474.3|/0/1
84532	3683.43	3	22	0.09	0.6	2.73697	Up	8.99712e-05	0.000633856	ACSS1	acyl-CoA synthetase short-chain family member 1	K01895	GO:0044429//mitochondrial part	GO:0016405//CoA-ligase activity;GO:0032559	GO:0006067//ethanol metabolic process;GO:0006083//acetate metabolic process;GO:0006084//acetyl-CoA metabolic process;GO:0019541//propionate metabolic process	gi|358248217|ref|NP_001239606.1|/0/1
7476	1732	6	39	0.36	2.3	2.67557	Up	3.22292e-07	3.65049e-06	WNT7A	wingless-type MMTV integration site family, member 7A	K00572	GO:0016020//membrane;GO:0031012//extracellular matrix	GO:0001664//G-protein coupled receptor binding;GO:0060089	GO:0000122//negative regulation of transcription from RNA polymerase II promoter;GO:0000187//activation of MAPK activity;GO:0001505//regulation of neurotransmitter levels;GO:0001570//vasculogenesis;GO:0001775//cell activation;GO:0003002//regionalization;GO:0003006//developmental process involved in reproduction;GO:0006915//apoptotic process;GO:0007163//establishment or maintenance of cell polarit…	gi|17505191|ref|NP_004616.2|/0/1
9754	4962	4	25	0.08	0.51	2.67243	Up	6.09632e-05	0.000447163	STARD8	StAR-related lipid transfer (START) domain containing 8	K08878;K10360;K07526;K12490	GO:0005924//cell-substrate adherens junction;GO:0044444//cytoplasmic part	GO:0008047//enzyme activator activity	GO:0009966//regulation of signal transduction;GO:0035556//intracellular signal transduction	gi|51476537|emb|CAH18253.1|/0/1
79632	4057	5	36	0.14	0.89	2.66838	Up	4.59498e-07	5.06127e-06	FAM184A	family with sequence similarity 184, member A	K10352;K10388	-	-	-	gi|154350226|ref|NP_078857.5|/0/1
100652759	6521	5	30	0.08	0.46	2.52356	Up	1.32955e-05	0.000112055	PRICKLE2-AS1	PRICKLE2 antisense RNA 1	K04511	GO:0005635//nuclear envelope;GO:0044459//plasma membrane part	GO:0046914//transition metal ion binding	GO:0030030//cell projection organization;GO:0035088//establishment or maintenance of apical/basal cell polarity	gi|31873941|emb|CAD97898.1|/4.12188e-137/1
9751	5026	6	33	0.12	0.66	2.45943	Up	8.63148e-06	7.54208e-05	SNPH	syntaphilin	-	GO:0005624//membrane fraction;GO:0031224//intrinsic to membrane;GO:0043231//intracellular membrane-bounded organelle;GO:0044459//plasma membrane part	GO:0019905//syntaxin binding	GO:0001505//regulation of neurotransmitter levels;GO:0006904//vesicle docking involved in exocytosis	gi|40788232|dbj|BAA20829.2|/0/1
166336	8322	24	126	0.29	1.52	2.38995	Up	4.45156e-18	1.47794e-16	PRICKLE2	prickle homolog 2 (Drosophila)	K04511	GO:0005635//nuclear envelope;GO:0044459//plasma membrane part	GO:0046914//transition metal ion binding	GO:0030030//cell projection organization;GO:0035088//establishment or maintenance of apical/basal cell polarity	gi|402859683|ref|XP_003894274.1|/0/1
56624	2327	6.24	32.09	0.27	1.4	2.3744	Up	1.47394e-05	0.000123086	ASAH2	N-acylsphingosine amidohydrolase (non-lysosomal ceramidase) 2	K12349	GO:0031224//intrinsic to membrane;GO:0043231//intracellular membrane-bounded organelle	GO:0016811//hydrolase activity, acting on carbon-nitrogen (but not peptide) bonds, in linear amides	GO:0012501//programmed cell death;GO:0023052//signaling;GO:0046519	gi|221307475|ref|NP_001137446.1|/0/1
53947	2106	13	65	0.63	3.14	2.31734	Up	1.14385e-09	1.79869e-08	A4GALT	alpha 1,4-galactosyltransferase	K01988	GO:0005626//insoluble fraction;GO:0031228//intrinsic to Golgi membrane	GO:0035250//UDP-galactosyltransferase activity	GO:0006687//glycosphingolipid metabolic process;GO:0016044//cellular membrane organization	gi|45775247|gb|AAS77221.1|/0/1
6340	3516	120	578	3.45	16.6	2.26651	Up	1.00253e-72	1.7308e-70	SCNN1G	sodium channel, non-voltage-gated 1, gamma subunit	K04827	GO:0005626//insoluble fraction;GO:0009986//cell surface;GO:0034703//cation channel complex;GO:0044459//plasma membrane part	GO:0005272//sodium channel activity;GO:0019904//protein domain specific binding	GO:0007606//sensory perception of chemical stimulus;GO:0030001//metal ion transport;GO:0044319//wound healing, spreading of cells	gi|355710044|gb|EHH31508.1|/0/1
1893	2161	12	58	0.57	2.73	2.25987	Up	1.42047e-08	1.96268e-07	ECM1	extracellular matrix protein 1	-	GO:0031012//extracellular matrix	GO:0019899//enzyme binding;GO:0060089	GO:0001935//endothelial cell proliferation;GO:0007249//I-kappaB kinase/NF-kappaB cascade;GO:0009888//tissue development;GO:0030279//negative regulation of ossification;GO:0045765//regulation of angiogenesis;GO:0051346//negative regulation of hydrolase activity	gi|322302700|ref|NP_001189787.1|/0/1
386618	2133	6	29	0.29	1.38	2.25054	Up	7.15094e-05	0.000516891	KCTD4	potassium channel tetramerisation domain containing 4	K15074	GO:0005887//integral to plasma membrane	GO:0005267//potassium channel activity	GO:0030001//metal ion transport;GO:0034220//ion transmembrane transport	gi|146198864|ref|NP_940686.2|/1.56684e-137/1
6317	1793	67.94	320.78	3.88	18.3	2.23772	Up	9.65066e-41	8.64921e-39	SERPINB3	serpin peptidase inhibitor, clade B (ovalbumin), member 3	K13963	GO:0044424//intracellular part	GO:0004866//endopeptidase inhibitor activity;GO:0005488//binding	GO:0002376//immune system process;GO:0006508//proteolysis;GO:0010466//negative regulation of peptidase activity	gi|5902072|ref|NP_008850.1|/0/1
548321	703	7.41	34.39	1.12	5.21	2.21778	Up	1.558e-05	0.000128664	FAM27A	family with sequence similarity 27, member A	-	-	-	-	gi|441594452|ref|XP_004087168.1|/1.11163e-39/1
57480	7237	18	83	0.25	1.15	2.20163	Up	2.4294e-11	4.50731e-10	PLEKHG1	pleckstrin homology domain containing, family G (with RhoGef domain) member 1	K08810;K15048;K05769	GO:0044464//cell part	GO:0005088//Ras guanyl-nucleotide exchange factor activity	GO:0007266//Rho protein signal transduction	gi|410041383|ref|XP_001135739.3|/0/1
283455	17008	6	30	0.04	0.18	2.16993	Up	4.24346e-05	0.000322059	KSR2	kinase suppressor of ras 2	K14958	-	-	-	gi|148886599|sp|Q6VAB6.2|KSR2_HUMAN/0/1
144568	5192	48	235	1.02	4.55	2.1573	Up	6.79228e-31	4.42064e-29	A2ML1	alpha-2-macroglobulin-like 1	K03910	GO:0044421//extracellular region part	GO:0004857//enzyme inhibitor activity	GO:0051346//negative regulation of hydrolase activity;GO:0052547//regulation of peptidase activity	gi|74271845|ref|NP_653271.2|/0/1
200150	3305	27	127	0.87	3.88	2.15697	Up	7.04638e-17	2.19294e-15	PLD5	phospholipase D family, member 5	-	GO:0031224//intrinsic to membrane	-	-	gi|431916225|gb|ELK16472.1|/0/1
55295	3122	9	37	0.29	1.2	2.04891	Up	2.57318e-05	0.000203976	KLHL26	kelch-like family member 26	K10463	-	-	-	gi|8922854|ref|NP_060786.1|/0/1
29943	3847	36	147	0.95	3.85	2.01886	Up	2.84524e-17	9.02607e-16	PADI1	peptidyl arginine deiminase, type I	K01481	GO:0044424//intracellular part	GO:0016813//hydrolase activity, acting on carbon-nitrogen (but not peptide) bonds, in linear amidines;GO:0046872//metal ion binding	GO:0018195//peptidyl-arginine modification	gi|122056685|ref|NP_037490.2|/0/1
3198	2440.73	10	38	0.4	1.58	1.98185	Up	3.974e-05	0.000303434	HOXA1	homeobox A1	K09301	GO:0043231//intracellular membrane-bounded organelle	GO:0001071//nucleic acid binding transcription factor activity;GO:0003677//DNA binding;GO:0030528//transcription regulator activity	GO:0003002//regionalization;GO:0006357//regulation of transcription from RNA polymerase II promoter;GO:0007411//axon guidance;GO:0021546//rhombomere development;GO:0021548//pons development;GO:0021604;GO:0042471//ear morphogenesis	gi|84697022|ref|NP_705873.2|/1.92429e-67/1
78990	3873	63	243	1.64	6.33	1.94851	Up	3.31612e-26	1.79497e-24	OTUB2	OTU domain, ubiquitin aldehyde binding 2	K09603	-	GO:0005488//binding;GO:0008238//exopeptidase activity;GO:0019783//small conjugating protein-specific protease activity	GO:0016579//protein deubiquitination;GO:0019752//carboxylic acid metabolic process	gi|12962939|ref|NP_075601.1|/4.77942e-130/1
148641	2891	13	48	0.46	1.68	1.86876	Up	5.0169e-06	4.58141e-05	SLC35F3	solute carrier family 35, member F3	K15288	-	-	-	gi|27735127|ref|NP_775779.1|/0/1
91607	5292	9.49	36.13	0.19	0.69	1.8606	Up	4.1863e-05	0.000318163	SLFN11	schlafen family member 11	-	GO:0043231//intracellular membrane-bounded organelle	GO:0032559	-	gi|157388957|ref|NP_001098057.1|/0/1
1820	2823	21	75	0.76	2.69	1.82353	Up	1.82876e-08	2.48908e-07	ARID3A	AT rich interactive domain 3A (BRIGHT-like)	K11653	GO:0043231//intracellular membrane-bounded organelle	GO:0001071//nucleic acid binding transcription factor activity;GO:0003676//nucleic acid binding;GO:0042802//identical protein binding	GO:0006351//transcription, DNA-dependent	gi|25808791|gb|AAN74028.1|/0/1
4319	1777	11	38	0.63	2.19	1.79751	Up	9.31242e-05	0.000652984	MMP10	matrix metallopeptidase 10 (stromelysin 2)	K01396;K01394	GO:0031012//extracellular matrix	GO:0004175//endopeptidase activity;GO:0046914//transition metal ion binding	GO:0019538//protein metabolic process;GO:0032963//collagen metabolic process	gi|4505205|ref|NP_002416.1|/0/1
116211	1076.73	12	45	1.26	4.35	1.78759	Up	8.54076e-06	7.46679e-05	TM4SF19	transmembrane 4 L six family member 19	-	-	-	-	gi|325974477|ref|NP_001191827.1|/1.84639e-56/1
1608	5701	28	96	0.49	1.69	1.78617	Up	4.5336e-10	7.443e-09	DGKG	diacylglycerol kinase, gamma 90kDa	K00901	GO:0016020//membrane;GO:0044424//intracellular part	GO:0016301//kinase activity;GO:0032559;GO:0046872//metal ion binding	GO:0001775//cell activation;GO:0007186//G-protein coupled receptor signaling pathway;GO:0007599//hemostasis;GO:0048468//cell development	gi|124256482|ref|NP_001074214.1|/0/1
9886	4353	16	55	0.37	1.27	1.77923	Up	2.50782e-06	2.4309e-05	RHOBTB1	Rho-related BTB domain containing 1	K07868	GO:0016020//membrane;GO:0044444//cytoplasmic part	GO:0032561//guanyl ribonucleotide binding	GO:0009966//regulation of signal transduction;GO:0035556//intracellular signal transduction	gi|28629866|ref|NP_055651.1|/0/1
51700	1348	135	460	10.35	35.19	1.76553	Up	1.86384e-42	1.75683e-40	CYB5R2	cytochrome b5 reductase 2	K00326	GO:0000267//cell fraction;GO:0043231//intracellular membrane-bounded organelle	GO:0016653//oxidoreductase activity, acting on NAD(P)H, heme protein as acceptor	GO:0006694//steroid biosynthetic process	gi|119589057|gb|EAW68651.1|/1.47842e-161/1
100101467	4199.84	21	72	0.51	1.73	1.7622	Up	7.05354e-08	8.85119e-07	ZSCAN30	zinc finger and SCAN domain containing 30	K09230	GO:0043231//intracellular membrane-bounded organelle	GO:0001071//nucleic acid binding transcription factor activity;GO:0003676//nucleic acid binding;GO:0046914//transition metal ion binding	GO:0006351//transcription, DNA-dependent	gi|163644333|ref|NP_001106205.1|/0/1
59084	2943	20	68	0.69	2.34	1.76184	Up	1.87752e-07	2.22013e-06	ENPP5	ectonucleotide pyrophosphatase/phosphodiesterase 5 (putative)	K01175	GO:0005626//insoluble fraction;GO:0031224//intrinsic to membrane	GO:0003824//catalytic activity	GO:0009987//cellular process	gi|11034849|ref|NP_067547.1|/0/1
9955	2546	14.68	49.24	0.59	1.96	1.73207	Up	7.36246e-06	6.53418e-05	HS3ST3A1	heparan sulfate (glucosamine) 3-O-sulfotransferase 3A1	K07809	GO:0012505//endomembrane system;GO:0031224//intrinsic to membrane;GO:0043231//intracellular membrane-bounded organelle	GO:0034483//heparan sulfate sulfotransferase activity	-	gi|5174465|ref|NP_006033.1|/0/1
4212	3025.89	36	112	1.13	3.75	1.73057	Up	2.03402e-10	3.48225e-09	MEIS2	Meis homeobox 2	K15613	GO:0043231//intracellular membrane-bounded organelle	GO:0001071//nucleic acid binding transcription factor activity;GO:0003677//DNA binding;GO:0003702//RNA polymerase II transcription factor activity;GO:0003712//transcription cofactor activity	GO:0006357//regulation of transcription from RNA polymerase II promoter;GO:0007423//sensory organ development	gi|355777929|gb|EHH62965.1|/0/1
6474	3138.33	35	113	1.13	3.64	1.68762	Up	6.33502e-11	1.13801e-09	SHOX2	short stature homeobox 2	K09331	GO:0043231//intracellular membrane-bounded organelle	GO:0001071//nucleic acid binding transcription factor activity;GO:0003677//DNA binding	GO:0001503//ossification;GO:0002062//chondrocyte differentiation;GO:0003206;GO:0006357//regulation of transcription from RNA polymerase II promoter;GO:0008284//positive regulation of cell proliferation;GO:0008589//regulation of smoothened signaling pathway;GO:0035108//limb morphogenesis;GO:0048513//organ development;GO:0048704//embryonic skeletal system morphogenesis	gi|89145413|ref|NP_006875.2|/5.71772e-126/1
3223	1690.81	21	67.56	1.28	4.09	1.67596	Up	6.31194e-07	6.80619e-06	HOXC6	homeobox C6	K09306	GO:0043231//intracellular membrane-bounded organelle	GO:0001071//nucleic acid binding transcription factor activity;GO:0003677//DNA binding;GO:0003712//transcription cofactor activity	GO:0001501//skeletal system development;GO:0003002//regionalization;GO:0006355//regulation of transcription, DNA-dependent;GO:0048562//embryonic organ morphogenesis	gi|466030851|ref|XP_004274276.1|/3.18181e-103/1
84985	2614.52	77	247	3.01	9.58	1.67026	Up	5.03814e-22	2.13516e-20	FAM83A	family with sequence similarity 83, member A	K11447	-	-	-	gi|46255017|ref|NP_996889.1|/0/1
638	966	34	108	3.69	11.69	1.66358	Up	2.53454e-10	4.26349e-09	BIK	BCL2-interacting killer (apoptosis-inducing)	-	GO:0031224//intrinsic to membrane;GO:0031967	GO:0019904//protein domain specific binding;GO:0046983//protein dimerization activity	GO:0001836//release of cytochrome c from mitochondria;GO:0008406//gonad development;GO:0012502//induction of programmed cell death;GO:0032461//positive regulation of protein oligomerization;GO:0048232//male gamete generation	gi|4502411|ref|NP_001188.1|/5.1234e-72/1
55809	7580	103	328	1.37	4.34	1.66352	Up	1.69442e-28	1.00689e-26	TRERF1	transcriptional regulating factor 1	K11829	GO:0043231//intracellular membrane-bounded organelle	GO:0001071//nucleic acid binding transcription factor activity;GO:0003677//DNA binding;GO:0003713//transcription coactivator activity;GO:0005515//protein binding;GO:0016251//general RNA polymerase II transcription factor activity;GO:0046872//metal ion binding	GO:0006355//regulation of transcription, DNA-dependent;GO:0008203//cholesterol metabolic process;GO:0032501//multicellular organismal process;GO:0065008	gi|15812226|ref|NP_277037.1|/0/1
100533975	1027	114.51	363.03	11.64	36.85	1.66257	Up	2.29412e-31	1.52951e-29	SLMO2-ATP5E	SLMO2-ATP5E readthrough	K02135	GO:0043231//intracellular membrane-bounded organelle	-	-	gi|395752505|ref|XP_003780544.1|/5.63275e-74/1
51130	2245.34	59.62	184.54	2.65	8.36	1.65751	Up	2.92012e-16	8.64493e-15	ASB3	ankyrin repeat and SOCS box containing 3	K10325	-	-	GO:0007165//signal transduction	gi|83406058|gb|AAI10916.1|/0/1
5794	3935	17	54	0.44	1.38	1.64909	Up	8.49712e-06	7.43657e-05	PTPRH	protein tyrosine phosphatase, receptor type, H	K01104	GO:0016021//integral to membrane;GO:0044424//intracellular part	GO:0004725//protein tyrosine phosphatase activity;GO:0005488//binding	GO:0006464//cellular protein modification process;GO:0012501//programmed cell death	gi|241896926|ref|NP_001154912.1|/0/1
1992	2678.95	439.32	1375.24	16.65	52.06	1.64465	Up	9.30284e-112	3.05152e-109	SERPINB1	serpin peptidase inhibitor, clade B (ovalbumin), member 1	K13963	GO:0044421//extracellular region part;GO:0044424//intracellular part	GO:0004866//endopeptidase inhibitor activity	GO:0006508//proteolysis;GO:0010466//negative regulation of peptidase activity	gi|13489087|ref|NP_109591.1|/0/1
494470	4766.69	67	241	1.63	5.09	1.64279	Up	2.59032e-24	1.23142e-22	RNF165	ring finger protein 165	K15704;K06058;K15706	-	GO:0046914//transition metal ion binding	-	gi|57165361|ref|NP_689683.2|/0/1
4277	2497	25	78	1.02	3.17	1.63591	Up	1.11995e-07	1.36568e-06	MICB	MHC class I polypeptide-related sequence B	K07985	GO:0016021//integral to membrane;GO:0042611	GO:0005102//receptor binding	GO:0002757//immune response-activating signal transduction;GO:0008219//cell death;GO:0033189//response to vitamin A;GO:0042110//T cell activation;GO:0050687//negative regulation of defense response to virus	gi|167857788|ref|NP_005922.2|/0/1
3670	2729	14	43	0.52	1.6	1.62149	Up	0.000103982	0.000718371	ISL1	ISL LIM homeobox 1	K09370	GO:0043231//intracellular membrane-bounded organelle	GO:0001071//nucleic acid binding transcription factor activity;GO:0003677//DNA binding;GO:0030528//transcription regulator activity;GO:0046914//transition metal ion binding	GO:0001667//ameboidal cell migration;GO:0001708//cell fate specification;GO:0006357//regulation of transcription from RNA polymerase II promoter;GO:0007411//axon guidance;GO:0009887//organ morphogenesis;GO:0021522//spinal cord motor neuron differentiation;GO:0021536//diencephalon development;GO:0031016//pancreas development;GO:0045596//negative regulation of cell differentiation;GO:0050796//regul…	gi|440908077|gb|ELR58138.1|/0/1
51317	7302.06	68	210	0.94	2.89	1.62034	Up	3.829e-18	1.27641e-16	PHF21A	PHD finger protein 21A	K11643;K11642	GO:0016585//chromatin remodeling complex;GO:0031981//nuclear lumen	GO:0003676//nucleic acid binding;GO:0046914//transition metal ion binding	GO:0006325//chromatin organization;GO:0006357//regulation of transcription from RNA polymerase II promoter;GO:0007599//hemostasis	gi|156546894|ref|NP_001095272.1|/0/1
80000	6052	31	96	0.52	1.59	1.61244	Up	4.47518e-09	6.61834e-08	GREB1L	growth regulation by estrogen in breast cancer-like	K09390	GO:0031224//intrinsic to membrane	-	-	gi|219282747|ref|NP_001136438.1|/0/1
7436	3595.29	24	73	0.68	2.05	1.59202	Up	4.46006e-07	4.92257e-06	VLDLR	very low density lipoprotein receptor	K12473	GO:0005626//insoluble fraction;GO:0012505//endomembrane system;GO:0031224//intrinsic to membrane;GO:0034385;GO:0043231//intracellular membrane-bounded organelle;GO:0044444//cytoplasmic part	GO:0005515//protein binding;GO:0030169//low-density lipoprotein particle binding;GO:0030228//lipoprotein particle receptor activity;GO:0030295//protein kinase activator activity;GO:0046872//metal ion binding	GO:0001666//response to hypoxia;GO:0007165//signal transduction;GO:0007611//learning or memory;GO:0009267//cellular response to starvation;GO:0010876//lipid localization;GO:0016125//sterol metabolic process;GO:0016192//vesicle-mediated transport;GO:0021543//pallium development;GO:0023052//signaling;GO:0032496//response to lipopolysaccharide;GO:0032868//response to insulin stimulus;GO:0033674//pos…	gi|65301167|ref|NP_003374.3|/0/1
84976	4945	34	102	0.69	2.08	1.59192	Up	3.13256e-09	4.70918e-08	DISP1	dispatched homolog 1 (Drosophila)	K12385	GO:0031224//intrinsic to membrane;GO:0044459//plasma membrane part	GO:0004888//transmembrane signaling receptor activity;GO:0022892	GO:0003002//regionalization;GO:0007166//cell surface receptor signaling pathway;GO:0009790//embryo development;GO:0009855//determination of bilateral symmetry;GO:0051046//regulation of secretion;GO:0051260//protein homooligomerization;GO:0060538//skeletal muscle organ development	gi|25952134|ref|NP_116279.2|/0/1
6262	16365	19	59	0.12	0.36	1.58496	Up	4.39274e-06	4.07266e-05	RYR2	ryanodine receptor 2 (cardiac)	K04962	GO:0005789//endoplasmic reticulum membrane;GO:0031674//I band;GO:0034703//cation channel complex;GO:0042598	GO:0004871//signal transducer activity;GO:0005218//intracellular ligand-gated calcium channel activity;GO:0046872//metal ion binding;GO:0051018//protein kinase A binding	GO:0006941//striated muscle contraction;GO:0006950//response to stress;GO:0008629;GO:0009593//detection of chemical stimulus;GO:0010038//response to metal ion;GO:0010880//regulation of release of sequestered calcium ion into cytosol by sarcoplasmic reticulum;GO:0014074//response to purine-containing compound;GO:0031667//response to nutrient levels	gi|112799847|ref|NP_001026.2|/0/1
9788	5010	26	77	0.52	1.55	1.57568	Up	3.47534e-07	3.90404e-06	MTSS1	metastasis suppressor 1	K05627	GO:0005856//cytoskeleton;GO:0016023//cytoplasmic membrane-bounded vesicle;GO:0031252//cell leading edge	GO:0003779//actin binding;GO:0019904//protein domain specific binding;GO:0030674//protein binding, bridging	GO:0007167//enzyme linked receptor protein signaling pathway;GO:0008154//actin polymerization or depolymerization;GO:0030035//microspike assembly;GO:0048513//organ development	gi|144226234|ref|NP_055566.3|/0/1
79400	2742.77	55.09	162.07	2.01	5.99	1.57536	Up	1.49228e-13	3.54708e-12	NOX5	NADPH oxidase, EF-hand calcium binding domain 5	K13411;K08008	GO:0031224//intrinsic to membrane;GO:0043231//intracellular membrane-bounded organelle	GO:0000166//nucleotide binding;GO:0005261//cation channel activity;GO:0005506//iron ion binding;GO:0050662//coenzyme binding;GO:0050664//oxidoreductase activity, acting on NAD(P)H, oxygen as acceptor	GO:0006091//generation of precursor metabolites and energy;GO:0006801//superoxide metabolic process;GO:0007342//fusion of sperm to egg plasma membrane;GO:0009306//protein secretion;GO:0012502//induction of programmed cell death;GO:0015992//proton transport;GO:0048646//anatomical structure formation involved in morphogenesis;GO:0050673//epithelial cell proliferation	gi|296278231|ref|NP_001171709.1|/0/1
7621	4042	15.1	45	0.38	1.12	1.55943	Up	9.1545e-05	0.000643562	ZNF70	zinc finger protein 70	K09228	GO:0043231//intracellular membrane-bounded organelle	GO:0001071//nucleic acid binding transcription factor activity;GO:0003676//nucleic acid binding;GO:0046914//transition metal ion binding	GO:0006351//transcription, DNA-dependent	gi|31088936|ref|NP_068735.1|/0/1
11278	10923	54	160	0.5	1.47	1.55582	Up	1.68978e-13	4.00492e-12	KLF12	Kruppel-like factor 12	K09205	GO:0043231//intracellular membrane-bounded organelle	GO:0001071//nucleic acid binding transcription factor activity;GO:0003676//nucleic acid binding;GO:0003712//transcription cofactor activity;GO:0046914//transition metal ion binding	GO:0006357//regulation of transcription from RNA polymerase II promoter	gi|21071074|ref|NP_009180.3|/0/1
221584	4066	46	135	1.14	3.35	1.55513	Up	1.77298e-11	3.35394e-10	ZSCAN12P1	zinc finger and SCAN domain containing 12 pseudogene 1	K09230	GO:0005622//intracellular	GO:0046872//metal ion binding	GO:0006351//transcription, DNA-dependent	gi|119623537|gb|EAX03132.1|/6.75125e-50/1
55592	2415.92	33	97	1.39	4.08	1.55348	Up	1.21544e-08	1.69944e-07	GOLGA2P5	golgin A2 pseudogene 5	-	GO:0043231//intracellular membrane-bounded organelle	GO:0005488//binding	-	gi|119608169|gb|EAW87763.1|/4.1669e-82/1
3707	6162	107	312	1.75	5.09	1.54031	Up	2.05306e-24	9.84568e-23	ITPKB	inositol-trisphosphate 3-kinase B	K00911	-	GO:0005515//protein binding;GO:0032559;GO:0051766//inositol trisphosphate kinase activity	GO:0007243//intracellular protein kinase cascade;GO:0043368//positive T cell selection;GO:0045582//positive regulation of T cell differentiation;GO:0046578//regulation of Ras protein signal transduction	gi|194272161|ref|NP_002212.3|/0/1
152926	6590	88.85	258.86	1.36	3.94	1.53459	Up	1.35202e-20	5.30492e-19	PPM1K	protein phosphatase, Mg2+/Mn2+ dependent, 1K	K01090;K04461	GO:0043234//protein complex;GO:0044429//mitochondrial part	GO:0004721//phosphoprotein phosphatase activity;GO:0043169//cation binding	GO:0006464//cellular protein modification process	gi|167466276|ref|NP_689755.3|/0/1
84456	4152.87	84	243	2.05	5.9	1.52509	Up	3.69536e-19	1.33497e-17	L3MBTL3	l(3)mbt-like 3 (Drosophila)	K11465;K11461	GO:0043231//intracellular membrane-bounded organelle	-	GO:0006325//chromatin organization	gi|55770872|ref|NP_001007103.1|/0/1
1601	4617	20	58	0.44	1.26	1.51785	Up	1.35526e-05	0.000114105	DAB2	Dab, mitogen-responsive phosphoprotein, homolog 2 (Drosophila)	K12475	GO:0012505//endomembrane system;GO:0030136//clathrin-coated vesicle	GO:0005515//protein binding	GO:0000902//cell morphogenesis;GO:0001932//regulation of protein phosphorylation;GO:0003008;GO:0006355//regulation of transcription, DNA-dependent;GO:0006897//endocytosis;GO:0016049//cell growth;GO:0030178//negative regulation of Wnt receptor signaling pathway;GO:0031331;GO:0043009//chordate embryonic development;GO:0043393//regulation of protein binding;GO:0060071//Wnt receptor signaling pathway…	gi|397479412|ref|XP_003811014.1|/0/1
60370	1422	314	900	22.78	65.16	1.51622	Up	8.95166e-66	1.4254e-63	AVPI1	arginine vasopressin-induced 1	-	-	-	GO:0000165//MAPK cascade	gi|12005489|gb|AAG44474.1|AF241786_1/3.46114e-100/1
89890	5228	72.68	208	1.4	4	1.51457	Up	1.38699e-16	4.2126e-15	KBTBD6	kelch repeat and BTB (POZ) domain containing 6	K10474	-	GO:0005488//binding	-	gi|397470743|ref|XP_003806974.1|/0/1
316	4949	57	163	1.16	3.31	1.51271	Up	3.84712e-13	8.80009e-12	AOX1	aldehyde oxidase 1	K00157	GO:0044424//intracellular part	GO:0000166//nucleotide binding;GO:0016623;GO:0016726//oxidoreductase activity, acting on CH or CH2 groups, NAD or NADP as acceptor;GO:0046914//transition metal ion binding;GO:0050662//coenzyme binding;GO:0051536//iron-sulfur cluster binding	GO:0006952//defense response;GO:0008152//metabolic process	gi|71773480|ref|NP_001150.3|/0/1
118429	8058	148	422	1.85	5.25	1.50479	Up	1.62199e-31	1.09026e-29	ANTXR2	anthrax toxin receptor 2	K06238	GO:0031090//organelle membrane;GO:0031224//intrinsic to membrane;GO:0043231//intracellular membrane-bounded organelle	GO:0004871//signal transducer activity;GO:0043169//cation binding	-	gi|62089412|dbj|BAD93150.1|/0/1
9047	1595.63	20	56	1.27	3.6	1.50317	Up	3.05182e-05	0.000238347	SH2D2A	SH2 domain containing 2A	K08273	GO:0000267//cell fraction;GO:0044424//intracellular part	GO:0019904//protein domain specific binding;GO:0030674//protein binding, bridging	GO:0023052//signaling;GO:0032501//multicellular organismal process;GO:0048646//anatomical structure formation involved in morphogenesis;GO:0048869//cellular developmental process	gi|239787758|ref|NP_001154914.1|/0/1
400410	711.58	18	50	2.65	7.47	1.49512	Up	9.10434e-05	0.000640585	ST20	suppressor of tumorigenicity 20	K02162	-	-	-	gi|332844495|ref|XP_003314861.1|/5.54242e-43/1
596	6492	15	49	0.27	0.76	1.49304	Up	1.63514e-05	0.000134426	BCL2	B-cell CLL/lymphoma 2	K02161	GO:0005635//nuclear envelope;GO:0031224//intrinsic to membrane;GO:0031966//mitochondrial membrane;GO:0042598	GO:0003677//DNA binding;GO:0019903//protein phosphatase binding;GO:0030528//transcription regulator activity;GO:0042802//identical protein binding;GO:0046983//protein dimerization activity;GO:0051400//BH domain binding	GO:0000302//response to reactive oxygen species;GO:0001101//response to acid;GO:0001503//ossification;GO:0001822//kidney development;GO:0001894//tissue homeostasis;GO:0001934//positive regulation of protein phosphorylation;GO:0001942//hair follicle development;GO:0002209//behavioral defense response;GO:0002244//hematopoietic progenitor cell differentiation;GO:0002252;GO:0002260//lymphocyte homeos…	gi|72198189|ref|NP_000624.2|/5.97777e-104/1
5588	3286	19	54	0.59	1.66	1.4924	Up	3.51766e-05	0.000271497	PRKCQ	protein kinase C, theta	K06068	GO:0005626//insoluble fraction;GO:0043231//intracellular membrane-bounded organelle;GO:0044444//cytoplasmic part;GO:0044459//plasma membrane part;GO:0045202//synapse	GO:0004674//protein serine/threonine kinase activity;GO:0032559;GO:0043169//cation binding	GO:0000086//G2/M transition of mitotic cell cycle;GO:0006464//cellular protein modification process;GO:0006915//apoptotic process;GO:0006935//chemotaxis;GO:0006950//response to stress;GO:0007599//hemostasis;GO:0009746;GO:0009888//tissue development;GO:0016049//cell growth;GO:0030154//cell differentiation;GO:0031346//positive regulation of cell projection organization;GO:0032233//positive regulati…	gi|355562279|gb|EHH18873.1|/0/1
3598	1376	37	104	2.78	7.79	1.48654	Up	1.06677e-08	1.50568e-07	IL13RA2	interleukin 13 receptor, alpha 2	K05077	GO:0000267//cell fraction;GO:0031224//intrinsic to membrane;GO:0044421//extracellular region part	GO:0004888//transmembrane signaling receptor activity	GO:0007166//cell surface receptor signaling pathway	gi|10834992|ref|NP_000631.1|/0/1
7096	2867	17.41	49.05	0.62	1.73	1.48043	Up	6.99554e-05	0.000507223	TLR1	toll-like receptor 1	K05398	GO:0016021//integral to membrane;GO:0030666//endocytic vesicle membrane;GO:0043234//protein complex	GO:0004872//receptor activity;GO:0046983//protein dimerization activity	GO:0002274;GO:0006952//defense response;GO:0023052//signaling;GO:0042108//positive regulation of cytokine biosynthetic process;GO:0070340;GO:0071221//cellular response to bacterial lipopeptide	gi|40789057|dbj|BAA02801.2|/0/1
8728	6506	188	525	2.91	8.1	1.4769	Up	1.02216e-37	8.3405e-36	ADAM19	ADAM metallopeptidase domain 19	K08608	GO:0031224//intrinsic to membrane	GO:0004175//endopeptidase activity;GO:0019904//protein domain specific binding;GO:0046914//transition metal ion binding	GO:0019538//protein metabolic process	gi|15451844|ref|NP_150377.1|/0/1
114881	3674	57	158	1.57	4.34	1.46693	Up	2.75526e-12	5.72013e-11	OSBPL7	oxysterol binding protein-like 7	K08283	-	GO:0005488//binding	GO:0010876//lipid localization;GO:0051234//establishment of localization	gi|22035616|ref|NP_665741.1|/0/1
379	1602	19	52	1.22	3.33	1.44864	Up	7.85396e-05	0.000561765	ARL4D	ADP-ribosylation factor-like 4D	K07948	GO:0016020//membrane;GO:0031981//nuclear lumen	GO:0017111//nucleoside-triphosphatase activity;GO:0032561//guanyl ribonucleotide binding	GO:0009207;GO:0015031//protein transport;GO:0035556//intracellular signal transduction	gi|41327767|ref|NP_001652.2|/6.92985e-100/1
1958	3136	2552	6955	82.49	224.33	1.44333	Up	0	0	EGR1	early growth response 1	K09203	GO:0043231//intracellular membrane-bounded organelle	GO:0001071//nucleic acid binding transcription factor activity;GO:0003677//DNA binding;GO:0003702//RNA polymerase II transcription factor activity;GO:0046872//metal ion binding	GO:0010551;GO:0016925//protein sumoylation;GO:0019221//cytokine-mediated signaling pathway;GO:0071398//cellular response to fatty acid;GO:0072126//positive regulation of glomerular mesangial cell proliferation	gi|426350131|ref|XP_004042635.1|/0/1
3897	5019	167	453	3.35	9.08	1.43853	Up	1.85137e-31	1.23936e-29	L1CAM	L1 cell adhesion molecule	K06550	GO:0005626//insoluble fraction;GO:0009986//cell surface;GO:0031224//intrinsic to membrane;GO:0033267//axon part	GO:0005102//receptor binding;GO:0019904//protein domain specific binding;GO:0048029//monosaccharide binding	GO:0002376//immune system process;GO:0006935//chemotaxis;GO:0007599//hemostasis;GO:0009967//positive regulation of signal transduction;GO:0016337//cell-cell adhesion;GO:0030030//cell projection organization;GO:0048731;GO:0048869//cellular developmental process	gi|4557707|ref|NP_000416.1|/0/1
151473	4411	79	213	1.81	4.86	1.42497	Up	1.78672e-15	4.99216e-14	SLC16A14	solute carrier family 16, member 14 (monocarboxylic acid transporter 14)	K08190	GO:0031224//intrinsic to membrane	GO:0015291//secondary active transmembrane transporter activity	GO:0006810//transport	gi|41327156|ref|NP_689740.2|/0/1
1945	1239.75	30	80	2.49	6.67	1.42154	Up	1.45534e-06	1.47248e-05	EFNA4	ephrin-A4	K05462	GO:0016021//integral to membrane	GO:0005003//ephrin receptor activity;GO:0005102//receptor binding	GO:0007154//cell communication	gi|55588512|ref|XP_524893.1|/4.0582e-103/1
57701	4918	71	191	1.46	3.91	1.4212	Up	5.5404e-14	1.37471e-12	NCKAP5L	NCK-associated protein 5-like	K06237;K13911	-	-	-	gi|208022661|ref|NP_001032895.2|/0/1
2533	4811.31	59	159	1.25	3.33	1.41359	Up	6.61196e-12	1.31287e-10	FYB	FYN binding protein	K14436	GO:0044444//cytoplasmic part	GO:0005488//binding	GO:0006464//cellular protein modification process;GO:0006606//protein import into nucleus;GO:0034330;GO:0035556//intracellular signal transduction;GO:0050851//antigen receptor-mediated signaling pathway	gi|340545556|ref|NP_001230022.1|/0/1
79170	1530	55	146	3.7	9.8	1.40526	Up	7.94938e-11	1.41408e-09	PRR15L	proline rich 15-like	-	-	-	-	gi|13236561|ref|NP_077296.1|/5.43305e-54/1
51091	5645	28	74	0.5	1.32	1.40054	Up	4.2478e-06	3.95393e-05	SEPSECS	Sep (O-phosphoserine) tRNA:Sec (selenocysteine) tRNA synthase	K03341	GO:0043231//intracellular membrane-bounded organelle	GO:0003723//RNA binding;GO:0016740//transferase activity;GO:0048037//cofactor binding	GO:0006451//translational readthrough	gi|402869074|ref|XP_003898597.1|/0/1
56978	3582.5	22	59	0.64	1.66	1.37504	Up	3.3743e-05	0.000261788	PRDM8	PR domain containing 8	K12463	GO:0005622//intracellular	GO:0003676//nucleic acid binding;GO:0046872//metal ion binding	GO:0007399//nervous system development	gi|426344774|ref|XP_004038930.1|/0/1
90529	2764.57	55	143	2.03	5.24	1.36809	Up	2.45784e-10	4.14296e-09	STPG1	sperm-tail PG-rich repeat containing 1	-	-	-	-	gi|312222699|ref|NP_001185941.1|/2.23364e-179/1
968	1872	44.98	116.11	2.46	6.34	1.36582	Up	8.43188e-09	1.21202e-07	CD68	CD68 molecule	K06501	GO:0005626//insoluble fraction;GO:0016020//membrane;GO:0031090//organelle membrane;GO:0043231//intracellular membrane-bounded organelle;GO:0044444//cytoplasmic part	-	-	gi|91199550|ref|NP_001035148.1|/6.3007e-113/1
54971	2328.51	70	179.94	3.06	7.86	1.361	Up	2.7182e-12	5.65751e-11	BANP	BTG3 associated nuclear protein	-	GO:0043231//intracellular membrane-bounded organelle	GO:0003676//nucleic acid binding	GO:0006325//chromatin organization;GO:0010467//gene expression;GO:0032501//multicellular organismal process	gi|390478018|ref|XP_002761296.2|/0/1
202299	1931	28.17	72.03	1.49	3.81	1.35448	Up	9.08782e-06	7.90293e-05	C5orf27	chromosome 5 open reading frame 27	K07838	-	-	-	gi|27948768|gb|AAO25675.1|/4.43389e-51/1
3200	3257	29	74	0.9	2.3	1.35364	Up	7.76082e-06	6.84697e-05	HOXA3	homeobox A3	K09303	GO:0031981//nuclear lumen	GO:0001071//nucleic acid binding transcription factor activity;GO:0003677//DNA binding	GO:0001501//skeletal system development;GO:0003002//regionalization;GO:0006351//transcription, DNA-dependent;GO:0008283//cell proliferation;GO:0009888//tissue development;GO:0021563//glossopharyngeal nerve development;GO:0035270//endocrine system development;GO:0048534;GO:0048562//embryonic organ morphogenesis;GO:0048646//anatomical structure formation involved in morphogenesis;GO:0048732//gland …	gi|193786467|dbj|BAG51750.1|/1.55476e-169/1
4907	4015.15	1043	2673	26.27	67.13	1.35354	Up	4.36438e-162	2.38601e-159	NT5E	5'-nucleotidase, ecto (CD73)	K01081	GO:0005626//insoluble fraction;GO:0031224//intrinsic to membrane;GO:0044424//intracellular part	GO:0005506//iron ion binding;GO:0008252//nucleotidase activity	GO:0006213//pyrimidine nucleoside metabolic process;GO:0009112;GO:0009169;GO:0031348//negative regulation of defense response;GO:0044260;GO:0046085//adenosine metabolic process	gi|4505467|ref|NP_002517.1|/0/1
8828	5664.62	123	318	2.23	5.64	1.33865	Up	4.8405e-21	1.96508e-19	NRP2	neuropilin 2	K06819	GO:0005626//insoluble fraction;GO:0031224//intrinsic to membrane;GO:0043005//neuron projection	GO:0004714//transmembrane receptor protein tyrosine kinase activity;GO:0005488//binding	GO:0001667//ameboidal cell migration;GO:0006935//chemotaxis;GO:0007169//transmembrane receptor protein tyrosine kinase signaling pathway;GO:0048513//organ development;GO:0048731;GO:0048869//cellular developmental process	gi|41872572|ref|NP_958436.1|/0/1
56603	4534	83	210	1.85	4.66	1.3328	Up	5.93098e-14	1.4694e-12	CYP26B1	cytochrome P450, family 26, subfamily B, polypeptide 1	K12664	GO:0031090//organelle membrane;GO:0042598;GO:0043231//intracellular membrane-bounded organelle	GO:0004497//monooxygenase activity;GO:0005501//retinoid binding;GO:0005506//iron ion binding	GO:0001523//retinoid metabolic process;GO:0003002//regionalization;GO:0007126//meiosis;GO:0009968//negative regulation of signal transduction;GO:0030522//intracellular receptor mediated signaling pathway;GO:0035108//limb morphogenesis;GO:0042363;GO:0045165//cell fate commitment;GO:0048232//male gamete generation	gi|9845285|ref|NP_063938.1|/0/1
84978	2261	52	131	2.34	5.89	1.33176	Up	3.583e-09	5.36175e-08	FRMD5	FERM domain containing 5	K06107	GO:0031224//intrinsic to membrane;GO:0043232	GO:0005515//protein binding	-	gi|94721308|ref|NP_116281.2|/0/1
400793	4146	72	181	1.75	4.4	1.33015	Up	4.14508e-12	8.43467e-11	C1orf226	chromosome 1 open reading frame 226	K08877;K07989	-	-	-	gi|426332488|ref|XP_004027837.1|/1.03956e-130/1
4254	5437.65	44	110	0.81	2.03	1.32549	Up	7.8523e-08	9.78614e-07	KITLG	KIT ligand	K05461	GO:0031224//intrinsic to membrane;GO:0043232;GO:0044421//extracellular region part	GO:0005126//cytokine receptor binding	GO:0001667//ameboidal cell migration;GO:0001934//positive regulation of protein phosphorylation;GO:0002573//myeloid leukocyte differentiation;GO:0006275//regulation of DNA replication;GO:0008406//gonad development;GO:0022602//ovulation cycle process;GO:0033024;GO:0043405//regulation of MAP kinase activity;GO:0045634//regulation of melanocyte differentiation;GO:0046578//regulation of Ras protein s…	gi|4580420|ref|NP_003985.2|/3.16622e-127/1
154141	4334	37.64	95.88	0.89	2.23	1.32517	Up	3.41374e-07	3.84538e-06	MBOAT1	membrane bound O-acyltransferase domain containing 1	K13517	GO:0031224//intrinsic to membrane	GO:0016747//transferase activity, transferring acyl groups other than amino-acyl groups	GO:0006644//phospholipid metabolic process	gi|194384522|dbj|BAG59421.1|/0/1
89796	11689	198.01	491.01	1.69	4.2	1.31337	Up	1.25609e-29	7.77404e-28	NAV1	neuron navigator 1	K11447;K01875;K00939;K00591	GO:0015630//microtubule cytoskeleton	GO:0005488//binding;GO:0016462//pyrophosphatase activity	GO:0048731;GO:0048869//cellular developmental process	gi|267844813|ref|NP_001161210.1|/0/1
10333	5891	69.51	173.04	1.19	2.95	1.30975	Up	1.36648e-11	2.62124e-10	TLR6	toll-like receptor 6	K10169	GO:0016021//integral to membrane;GO:0030666//endocytic vesicle membrane;GO:0043234//protein complex	GO:0004872//receptor activity;GO:0046983//protein dimerization activity;GO:0071723//lipopeptide binding	GO:0002224//toll-like receptor signaling pathway;GO:0002460//adaptive immune response based on somatic recombination of immune receptors built from immunoglobulin superfamily domains;GO:0007166//cell surface receptor signaling pathway;GO:0007249//I-kappaB kinase/NF-kappaB cascade;GO:0042108//positive regulation of cytokine biosynthetic process;GO:0043406//positive regulation of MAP kinase activit…	gi|20143971|ref|NP_006059.2|/0/1
79083	3702.5	74	183	2.02	4.99	1.30468	Up	6.2309e-12	1.24171e-10	MLPH	melanophilin	-	GO:0005737//cytoplasm;GO:0005856//cytoskeleton	GO:0005083//small GTPase regulator activity;GO:0008017//microtubule binding;GO:0017022//myosin binding;GO:0046914//transition metal ion binding	GO:0006886//intracellular protein transport;GO:0050931//pigment cell differentiation;GO:0051875//pigment granule localization	gi|13129108|ref|NP_077006.1|/0/1
164091	3023	30.25	74.01	1.01	2.48	1.29598	Up	1.38433e-05	0.000116373	PAQR7	progestin and adipoQ receptor family member VII	K11447;K07297;K07987	GO:0031224//intrinsic to membrane	GO:0004871//signal transducer activity;GO:0008289//lipid binding	GO:0007292//female gamete generation;GO:0048869//cellular developmental process	gi|426328428|ref|XP_004025254.1|/0/1
729533	1881	172.49	423.11	9.39	22.98	1.29118	Up	2.09956e-25	1.06281e-23	FAM72A	family with sequence similarity 72, member A	-	-	-	-	gi|178057345|ref|NP_001116640.1|/1.31953e-84/1
9249	1825	159	389	8.92	21.79	1.28855	Up	2.71768e-23	1.22117e-21	DHRS3	dehydrogenase/reductase (SDR family) member 3	K11146	GO:0031224//intrinsic to membrane	GO:0005488//binding;GO:0008106//alcohol dehydrogenase (NADP+) activity	GO:0001523//retinoid metabolic process;GO:0050953//sensory perception of light stimulus	gi|31543615|ref|NP_004744.2|/1.97347e-170/1
57657	3891	36	88	0.94	2.28	1.2783	Up	2.5118e-06	2.43332e-05	HCN3	hyperpolarization activated cyclic nucleotide-gated potassium channel 3	K04956	GO:0031224//intrinsic to membrane	GO:0005267//potassium channel activity;GO:0016208//AMP binding	GO:0006814//sodium ion transport;GO:0034220//ion transmembrane transport	gi|38327037|ref|NP_065948.1|/0/1
3363	3341.39	29	71	0.89	2.15	1.27246	Up	2.34906e-05	0.000187297	HTR7	5-hydroxytryptamine (serotonin) receptor 7, adenylate cyclase-coupled	K04163	GO:0016021//integral to membrane	GO:0005488//binding;GO:0008227//G-protein coupled amine receptor activity	GO:0003013;GO:0007189//adenylate cyclase-activating G-protein coupled receptor signaling pathway;GO:0007267//cell-cell signaling;GO:0048511//rhythmic process	gi|55634399|ref|XP_521556.1|/0/1
80071	3897	28	68	0.73	1.76	1.26961	Up	3.98564e-05	0.000304039	CCDC15	coiled-coil domain containing 15	K03006;K13783	-	-	-	gi|144922720|ref|NP_079280.2|/0/1
3669	974	68	164	7.31	17.6	1.26763	Up	1.95235e-10	3.35292e-09	ISG20	interferon stimulated exonuclease gene 20kDa	K12579	GO:0016604//nuclear body	GO:0003676//nucleic acid binding;GO:0008296//3'-5'-exodeoxyribonuclease activity;GO:0043169//cation binding	GO:0006308//DNA catabolic process;GO:0016070//RNA metabolic process;GO:0019221//cytokine-mediated signaling pathway;GO:0051707//response to other organism	gi|58177183|pdb|1WLJ|A/1.21593e-89/1
5893	2673	44	106	1.67	4.02	1.26735	Up	3.31316e-07	3.73979e-06	RAD52	RAD52 homolog (S. cerevisiae)	K10873	GO:0031981//nuclear lumen	GO:0003676//nucleic acid binding	GO:0045003//double-strand break repair via synthesis-dependent strand annealing	gi|109637798|ref|NP_602296.2|/0/1
3861	1653	147.69	355.94	9.17	22.07	1.26709	Up	6.04434e-21	2.44773e-19	KRT14	keratin 14	K07604	GO:0005882//intermediate filament;GO:0031981//nuclear lumen;GO:0044444//cytoplasmic part	GO:0005198//structural molecule activity;GO:0005488//binding	GO:0007044//cell-substrate junction assembly;GO:0009314//response to radiation;GO:0009888//tissue development;GO:0010038//response to metal ion;GO:0030154//cell differentiation;GO:0045109//intermediate filament organization	gi|15431310|ref|NP_000517.2|/0/1
26207	6365.4	152	367	2.41	5.79	1.26453	Up	1.35773e-21	5.62326e-20	PITPNC1	phosphatidylinositol transfer protein, cytoplasmic 1	K01106	GO:0043231//intracellular membrane-bounded organelle	GO:0005488//binding;GO:0005548//phospholipid transporter activity	GO:0006650//glycerophospholipid metabolic process;GO:0010876//lipid localization;GO:0023052//signaling;GO:0051234//establishment of localization	gi|32307142|ref|NP_858057.1|/1.28684e-159/1
283659	11998	51	123	0.43	1.03	1.26024	Up	3.64194e-08	4.75948e-07	PRTG	protogenin	K06765;K06766	GO:0031224//intrinsic to membrane	-	GO:0032501//multicellular organismal process	gi|83281200|ref|NP_776175.2|/0/1
645249	992	26	62	2.74	6.53	1.25291	Up	0.000114675	0.00078366	LOC645249	uncharacterized LOC645249	-	-	-	-	gi|395739297|ref|XP_003777233.1|/1.0331e-67/1
2122	5309.33	83	203	1.62	3.84	1.24511	Up	7.3353e-13	1.63905e-11	MECOM	MDS1 and EVI1 complex locus	K04462	GO:0016585//chromatin remodeling complex;GO:0016604//nuclear body	GO:0001071//nucleic acid binding transcription factor activity;GO:0003676//nucleic acid binding;GO:0042802//identical protein binding;GO:0046914//transition metal ion binding	GO:0002262//myeloid cell homeostasis;GO:0006357//regulation of transcription from RNA polymerase II promoter;GO:0006952//defense response;GO:0007049//cell cycle;GO:0007179//transforming growth factor beta receptor signaling pathway;GO:0007420//brain development;GO:0008283//cell proliferation;GO:0012501//programmed cell death;GO:0030326//embryonic limb morphogenesis;GO:0043009//chordate embryonic …	gi|545408|gb|AAB29907.1|/0/1
58495	1555	27	64	1.79	4.23	1.2407	Up	9.67512e-05	0.000676392	OVOL2	ovo-like 2 (Drosophila)	K09216	GO:0043231//intracellular membrane-bounded organelle	GO:0001071//nucleic acid binding transcription factor activity;GO:0043565//sequence-specific DNA binding;GO:0046914//transition metal ion binding	GO:0001667//ameboidal cell migration;GO:0003002//regionalization;GO:0003143//embryonic heart tube morphogenesis;GO:0007049//cell cycle;GO:0008593//regulation of Notch signaling pathway;GO:0014020;GO:0030857//negative regulation of epithelial cell differentiation;GO:0042127//regulation of cell proliferation;GO:0045892//negative regulation of transcription, DNA-dependent;GO:0048562//embryonic organ…	gi|40807463|ref|NP_067043.2|/2.07083e-125/1
257019	5144.98	34	81	0.67	1.58	1.23769	Up	1.02285e-05	8.80616e-05	FRMD3	FERM domain containing 3	K06107	GO:0031224//intrinsic to membrane;GO:0043231//intracellular membrane-bounded organelle;GO:0043232	GO:0005515//protein binding	-	gi|350276220|ref|NP_001231891.1|/4.08069e-93/1
22989	7074	58	136	0.82	1.93	1.23491	Up	1.63217e-08	2.24386e-07	MYH15	myosin, heavy chain 15	K10352	GO:0016459//myosin complex;GO:0043292//contractile fiber	GO:0008092//cytoskeletal protein binding;GO:0017111//nucleoside-triphosphatase activity;GO:0032559	-	gi|166997692|dbj|BAA76844.3|/0/1
113	6138	151	356	2.48	5.83	1.23316	Up	3.56188e-20	1.37455e-18	ADCY7	adenylate cyclase 7	K08047	GO:0005626//insoluble fraction;GO:0031224//intrinsic to membrane	GO:0009975//cyclase activity;GO:0032559;GO:0043169//cation binding	GO:0006171//cAMP biosynthetic process;GO:0007169//transmembrane receptor protein tyrosine kinase signaling pathway;GO:0007188//adenylate cyclase-modulating G-protein coupled receptor signaling pathway;GO:0007267//cell-cell signaling;GO:0010863//positive regulation of phospholipase C activity;GO:0015980//energy derivation by oxidation of organic compounds;GO:0032147//activation of protein kinase a…	gi|40788941|dbj|BAA05021.2|/0/1
81627	4247.1	127	308	3.11	7.31	1.23296	Up	1.68275e-18	5.82253e-17	TRMT1L	tRNA methyltransferase 1 homolog (S. cerevisiae)-like	K00555	GO:0044464//cell part	GO:0003676//nucleic acid binding;GO:0008170//N-methyltransferase activity;GO:0046914//transition metal ion binding	GO:0006399//tRNA metabolic process;GO:0007626//locomotory behavior	gi|163792194|ref|NP_112196.3|/0/1
162681	5023	55	129	1.1	2.58	1.22987	Up	3.79314e-08	4.9374e-07	C18orf54	chromosome 18 open reading frame 54	-	-	-	-	gi|190684667|ref|NP_775800.3|/0/1
5270	2256.57	1299	3047	58.68	137.36	1.22702	Up	1.90972e-158	9.78789e-156	SERPINE2	serpin peptidase inhibitor, clade E (nexin, plasminogen activator inhibitor type 1), member 2	K03982	GO:0009897//external side of plasma membrane;GO:0030141//secretory granule;GO:0044421//extracellular region part;GO:0045202//synapse	GO:0004866//endopeptidase inhibitor activity;GO:0005515//protein binding;GO:0005539//glycosaminoglycan binding	GO:0007596//blood coagulation;GO:0010466//negative regulation of peptidase activity;GO:0010755;GO:0016477//cell migration;GO:0034111//negative regulation of homotypic cell-cell adhesion;GO:0045687//positive regulation of glial cell differentiation	gi|211904156|ref|NP_001130002.1|/0/1
400322	6075	372.88	867.34	6.18	14.34	1.21437	Up	7.29988e-46	7.87667e-44	HERC2P2	hect domain and RLD 2 pseudogene 2	K10595	GO:0000152//nuclear ubiquitin ligase complex;GO:0019866//organelle inner membrane	GO:0005506//iron ion binding;GO:0019787//small conjugating protein ligase activity;GO:0030695//GTPase regulator activity	GO:0006259//DNA metabolic process;GO:0007088//regulation of mitosis;GO:0015031//protein transport;GO:0016567//protein ubiquitination;GO:0048232//male gamete generation	gi|6683697|dbj|BAA20846.2|/0/1
56906	2119	28	65	1.35	3.12	1.20859	Up	0.000116057	0.000791456	THAP10	THAP domain containing 10	-	-	GO:0003676//nucleic acid binding;GO:0043169//cation binding	-	gi|9910354|ref|NP_064532.1|/1.49733e-148/1
6505	3757	114	264	3.07	7.09	1.20755	Up	6.77248e-15	1.80317e-13	SLC1A1	solute carrier family 1 (neuronal/epithelial high affinity glutamate transporter, system Xag), member 1	K05612	GO:0005626//insoluble fraction;GO:0016021//integral to membrane	GO:0005283//sodium:amino acid symporter activity;GO:0005310//dicarboxylic acid transmembrane transporter activity;GO:0005313//L-glutamate transmembrane transporter activity;GO:0016597//amino acid binding	GO:0007267//cell-cell signaling;GO:0015813//L-glutamate transport;GO:0043090//amino acid import;GO:0051259//protein oligomerization	gi|66773030|ref|NP_004161.4|/0/1
8436	3265	162	375	5.03	11.61	1.20674	Up	1.63941e-20	6.41718e-19	SDPR	serum deprivation response	-	GO:0044444//cytoplasmic part;GO:0044459//plasma membrane part	GO:0005543//phospholipid binding	-	gi|4759082|ref|NP_004648.1|/0/1
100133311	3918	80	184	2.06	4.74	1.20224	Up	1.07731e-10	1.8958e-09	HOXA-AS3	HOXA cluster antisense RNA 3	K09307	GO:0043231//intracellular membrane-bounded organelle	GO:0001071//nucleic acid binding transcription factor activity;GO:0003677//DNA binding;GO:0005515//protein binding;GO:0030528//transcription regulator activity	GO:0001952//regulation of cell-matrix adhesion;GO:0002683//negative regulation of immune system process;GO:0002762//negative regulation of myeloid leukocyte differentiation;GO:0003002//regionalization;GO:0006357//regulation of transcription from RNA polymerase II promoter;GO:0030857//negative regulation of epithelial cell differentiation;GO:0048562//embryonic organ morphogenesis;GO:0048646//anato…	gi|410058826|ref|XP_003318326.2|/3.43189e-51/1
55356	4729	36	83	0.77	1.77	1.20082	Up	1.46767e-05	0.00012275	SLC22A15	solute carrier family 22, member 15	K08211	GO:0031224//intrinsic to membrane	GO:0005215//transporter activity	GO:0006810//transport	gi|166197673|ref|NP_060890.2|/0/1
92312	6124	41	94	0.67	1.54	1.2007	Up	4.43384e-06	4.1038e-05	MEX3A	mex-3 homolog A (C. elegans)	K15686	GO:0030529//ribonucleoprotein complex;GO:0043231//intracellular membrane-bounded organelle	GO:0003676//nucleic acid binding;GO:0046914//transition metal ion binding	-	gi|397500912|ref|XP_003821147.1|/0/1
634	3454.35	795	1839	23.42	53.78	1.19933	Up	5.80326e-94	1.4643e-91	CEACAM1	carcinoembryonic antigen-related cell adhesion molecule 1 (biliary glycoprotein)	K06499	GO:0005626//insoluble fraction;GO:0016021//integral to membrane	-	GO:0007166//cell surface receptor signaling pathway;GO:0016337//cell-cell adhesion;GO:0048646//anatomical structure formation involved in morphogenesis;GO:0048870//cell motility	gi|329112547|ref|NP_001192273.1|/0/1
9901	8977	61	140	0.68	1.56	1.19794	Up	1.95953e-08	2.65387e-07	SRGAP3	SLIT-ROBO Rho GTPase activating protein 3	K07526	GO:0044444//cytoplasmic part	GO:0005488//binding;GO:0008047//enzyme activator activity	GO:0009966//regulation of signal transduction;GO:0035556//intracellular signal transduction;GO:0043087//regulation of GTPase activity	gi|75677374|ref|NP_001028289.1|/0/1
92737	3272	129	295	3.99	9.11	1.19106	Up	4.07052e-16	1.1858e-14	DNER	delta/notch-like EGF repeat containing	K02599	GO:0005768//endosome;GO:0031224//intrinsic to membrane;GO:0043005//neuron projection;GO:0044297//cell body	GO:0004872//receptor activity;GO:0005102//receptor binding;GO:0046872//metal ion binding	GO:0007166//cell surface receptor signaling pathway;GO:0007399//nervous system development;GO:0016192//vesicle-mediated transport;GO:0016477//cell migration;GO:0044267//cellular protein metabolic process;GO:0048747//muscle fiber development	gi|116235485|ref|NP_620711.3|/0/1
26872	1330	105	240	8.16	18.62	1.19021	Up	2.25044e-13	5.26526e-12	STEAP1	six transmembrane epithelial antigen of the prostate 1	K14737	GO:0016021//integral to membrane;GO:0030054//cell junction;GO:0031090//organelle membrane;GO:0043231//intracellular membrane-bounded organelle	GO:0003824//catalytic activity;GO:0022803;GO:0046914//transition metal ion binding;GO:0050662//coenzyme binding	GO:0000041//transition metal ion transport;GO:0006091//generation of precursor metabolites and energy	gi|51094921|gb|EAL24166.1|/0/1
3213	3627	63	144	1.76	4.01	1.18803	Up	1.40016e-08	1.93789e-07	HOXB3	homeobox B3	K09303	GO:0043231//intracellular membrane-bounded organelle	GO:0001071//nucleic acid binding transcription factor activity;GO:0003677//DNA binding	GO:0003002//regionalization;GO:0006351//transcription, DNA-dependent;GO:0009888//tissue development;GO:0021563//glossopharyngeal nerve development;GO:0030097//hemopoiesis;GO:0035270//endocrine system development;GO:0048562//embryonic organ morphogenesis;GO:0048646//anatomical structure formation involved in morphogenesis	gi|403280027|ref|XP_003931540.1|/0/1
5097	3952.88	325	746	8.37	19.03	1.18498	Up	1.27721e-38	1.07423e-36	PCDH1	protocadherin 1	K04600	GO:0016021//integral to membrane;GO:0030054//cell junction	GO:0046872//metal ion binding	GO:0007154//cell communication;GO:0016337//cell-cell adhesion;GO:0048731	gi|27754773|ref|NP_115796.2|/0/1
5509	3481	41	93	1.19	2.7	1.182	Up	6.23252e-06	5.598e-05	PPP1R3D	protein phosphatase 1, regulatory subunit 3D	K07189	GO:0042598;GO:0044444//cytoplasmic part	GO:0004721//phosphoprotein phosphatase activity;GO:0005515//protein binding	GO:0005978//glycogen biosynthetic process;GO:0005980//glycogen catabolic process	gi|332858877|ref|XP_001142110.2|/5.01641e-139/1
166824	6022.66	96	219.9	1.62	3.67	1.17979	Up	2.73998e-12	5.69562e-11	RASSF6	Ras association (RalGDS/AF-6) domain family member 6	K09854	-	GO:0005488//binding	GO:0006915//apoptotic process;GO:0023052//signaling	gi|41393610|ref|NP_958834.1|/0/1
91624	3251.85	44	101	1.39	3.14	1.17568	Up	1.89067e-06	1.86913e-05	NEXN	nexilin (F actin binding protein)	K00907	GO:0030017//sarcomere;GO:0030054//cell junction	GO:0003779//actin binding;GO:0005198//structural molecule activity	GO:0016477//cell migration;GO:0033043//regulation of organelle organization	gi|288856248|ref|NP_001165780.1|/0/1
201232	1770	64	145	3.71	8.38	1.17553	Up	1.65512e-08	2.2697e-07	SLC16A13	solute carrier family 16, member 13 (monocarboxylic acid transporter 13)	K08189	GO:0031224//intrinsic to membrane	GO:0015291//secondary active transmembrane transporter activity	GO:0006810//transport	gi|42475555|ref|NP_963860.1|/0/1
100302736	3627	76.44	173.64	2.14	4.83	1.17441	Up	5.76034e-10	9.37255e-09	TMED7-TICAM2	TMED7-TICAM2 readthrough	K14825;K05409	GO:0043231//intracellular membrane-bounded organelle;GO:0044425//membrane part	GO:0004872//receptor activity;GO:0005488//binding	GO:0001816//cytokine production;GO:0002224//toll-like receptor signaling pathway;GO:0007166//cell surface receptor signaling pathway;GO:0007249//I-kappaB kinase/NF-kappaB cascade	gi|256985100|ref|NP_001157940.1|/0/1
3678	4267	833	1883	19.71	44.47	1.1739	Up	4.496e-92	1.0844e-89	ITGA5	integrin, alpha 5 (fibronectin receptor, alpha polypeptide)	K06484	GO:0001726//ruffle;GO:0005624//membrane fraction;GO:0005887//integral to plasma membrane;GO:0005924//cell-substrate adherens junction;GO:0009986//cell surface;GO:0043234//protein complex	GO:0004871//signal transducer activity;GO:0005172//vascular endothelial growth factor receptor binding	GO:0001934//positive regulation of protein phosphorylation;GO:0002376//immune system process;GO:0006935//chemotaxis;GO:0007166//cell surface receptor signaling pathway;GO:0007599//hemostasis;GO:0007611//learning or memory;GO:0009967//positive regulation of signal transduction;GO:0016337//cell-cell adhesion;GO:0034329//cell junction assembly;GO:0044319//wound healing, spreading of cells;GO:0048646…	gi|119617187|gb|EAW96781.1|/0/1
10403	2209	170	384	7.85	17.69	1.17217	Up	4.48834e-20	1.71994e-18	NDC80	NDC80 kinetochore complex component	K11547	GO:0000778//condensed nuclear chromosome kinetochore;GO:0044444//cytoplasmic part	GO:0005488//binding	GO:0000819//sister chromatid segregation;GO:0007067//mitosis;GO:0040001//establishment of mitotic spindle localization;GO:0048017//inositol lipid-mediated signaling;GO:0051313	gi|5174457|ref|NP_006092.1|/0/1
53335	4580.56	49	134	1.31	2.95	1.17115	Up	1.89599e-10	3.25955e-09	BCL11A	B-cell CLL/lymphoma 11A (zinc finger protein)	K09228	GO:0043231//intracellular membrane-bounded organelle	GO:0003712//transcription cofactor activity;GO:0046914//transition metal ion binding	GO:0006351//transcription, DNA-dependent;GO:0030098//lymphocyte differentiation;GO:0032446//protein modification by small protein conjugation	gi|20336313|ref|NP_612569.1|/1.64967e-143/1
23548	5519	66	148	1.2	2.7	1.16993	Up	1.64558e-08	2.25851e-07	TTC33	tetratricopeptide repeat domain 33	K07198;K09527	-	-	-	gi|7110679|ref|NP_036514.1|/1.18524e-145/1
9060	3859	43	97	1.13	2.54	1.16851	Up	4.42096e-06	4.09419e-05	PAPSS2	3'-phosphoadenosine 5'-phosphosulfate synthase 2	K13811	GO:0044444//cytoplasmic part	GO:0004779//sulfate adenylyltransferase activity;GO:0016301//kinase activity;GO:0032559	GO:0006790//sulfur compound metabolic process;GO:0006796//phosphate-containing compound metabolic process;GO:0007599//hemostasis;GO:0034036;GO:0048731	gi|62912492|ref|NP_001015880.1|/0/1
388692	12267	74.42	166.93	0.61	1.36	1.15673	Up	2.1887e-09	3.33304e-08	LOC388692	uncharacterized LOC388692	K00939	-	-	-	gi|402856027|ref|XP_003892604.1|/3.13516e-85/1
728855	1157.11	41.21	95.45	3.85	8.56	1.15275	Up	3.14496e-06	2.98153e-05	LINC00623	long intergenic non-protein coding RNA 623	K15258	-	-	-	gi|426331055|ref|XP_004026513.1|/4.16922e-41/1
7291	1669	40	89	2.46	5.46	1.15024	Up	1.4518e-05	0.000121485	TWIST1	twist basic helix-loop-helix transcription factor 1	K09069	GO:0043231//intracellular membrane-bounded organelle	GO:0001071//nucleic acid binding transcription factor activity;GO:0010843;GO:0042802//identical protein binding;GO:0046983//protein dimerization activity	GO:0001503//ossification;GO:0001818//negative regulation of cytokine production;GO:0006357//regulation of transcription from RNA polymerase II promoter;GO:0012501//programmed cell death;GO:0014020;GO:0016202//regulation of striated muscle tissue development;GO:0016477//cell migration;GO:0030326//embryonic limb morphogenesis;GO:0045596//negative regulation of cell differentiation;GO:0048704//embry…	gi|119614117|gb|EAW93711.1|/9.6438e-68/1
2886	2177.99	116	256	5.42	11.97	1.14306	Up	2.55784e-13	5.94209e-12	GRB7	growth factor receptor-bound protein 7	K08888;K05855;K07360	GO:0044444//cytoplasmic part	GO:0030674//protein binding, bridging	GO:0002376//immune system process;GO:0007169//transmembrane receptor protein tyrosine kinase signaling pathway;GO:0007599//hemostasis	gi|334883159|ref|NP_001229371.1|/0/1
113146	18317	1119	2455	6.12	13.4	1.13063	Up	1.26891e-112	4.33571e-110	AHNAK2	AHNAK nucleoprotein 2	K13911	GO:0043231//intracellular membrane-bounded organelle	-	-	gi|156766050|ref|NP_612429.2|/0/1
290	3740	1911	4152	51.67	112.03	1.11649	Up	2.22888e-185	1.40599e-182	ANPEP	alanyl (membrane) aminopeptidase	K11140	GO:0000267//cell fraction;GO:0012505//endomembrane system;GO:0016021//integral to membrane;GO:0031988//membrane-bounded vesicle;GO:0044444//cytoplasmic part	GO:0004871//signal transducer activity;GO:0008238//exopeptidase activity;GO:0046914//transition metal ion binding	GO:0019538//protein metabolic process;GO:0032501//multicellular organismal process;GO:0044237//cellular metabolic process;GO:0048646//anatomical structure formation involved in morphogenesis;GO:0048869//cellular developmental process;GO:0051704	gi|62089422|dbj|BAD93155.1|/0/1
64852	2844	89	193	3.18	6.87	1.11128	Up	4.51684e-10	7.42292e-09	TUT1	terminal uridylyl transferase 1, U6 snRNA-specific	K13291	GO:0005849//mRNA cleavage factor complex;GO:0016604//nuclear body	GO:0003729//mRNA binding;GO:0005515//protein binding;GO:0032559;GO:0046914//transition metal ion binding;GO:0070566//adenylyltransferase activity;GO:0070569//uridylyltransferase activity	GO:0000956//nuclear-transcribed mRNA catabolic process;GO:0016073//snRNA metabolic process;GO:0031124//mRNA 3'-end processing	gi|226371750|ref|NP_073741.2|/0/1
284615	3612	38	82	1.06	2.29	1.11128	Up	5.54532e-05	0.000409864	ANKRD34A	ankyrin repeat domain 34A	-	-	-	-	gi|89941470|ref|NP_001034977.1|/0/1
23043	5084.34	65	145	1.33	2.87	1.10962	Up	2.7148e-08	3.61115e-07	TNIK	TRAF2 and NCK interacting kinase	K08840	GO:0005768//endosome;GO:0031981//nuclear lumen;GO:0043232	GO:0004672//protein kinase activity;GO:0030695//GTPase regulator activity;GO:0032559	GO:0000186//activation of MAPKK activity;GO:0007166//cell surface receptor signaling pathway;GO:0010769//regulation of cell morphogenesis involved in differentiation;GO:0030036//actin cytoskeleton organization;GO:0048731	gi|335299922|ref|XP_003358731.1|/1.4926e-33/1
1999	3153.49	187	405	6.02	12.99	1.10957	Up	1.71215e-19	6.29619e-18	ELF3	E74-like factor 3 (ets domain transcription factor, epithelial-specific )	K09429	GO:0031981//nuclear lumen	GO:0001071//nucleic acid binding transcription factor activity;GO:0003677//DNA binding;GO:0003712//transcription cofactor activity;GO:0030528//transcription regulator activity	GO:0001701//in utero embryonic development;GO:0006952//defense response;GO:0009888//tissue development;GO:0010551;GO:0030154//cell differentiation;GO:0043062//extracellular structure organization;GO:0048771//tissue remodeling	gi|426333266|ref|XP_004028203.1|/0/1
50515	5762.23	107	231	1.87	4.03	1.10774	Up	1.10722e-11	2.13642e-10	CHST11	carbohydrate (chondroitin 4) sulfotransferase 11	K01017	GO:0012505//endomembrane system;GO:0031224//intrinsic to membrane;GO:0043231//intracellular membrane-bounded organelle	GO:0034481//chondroitin sulfotransferase activity	GO:0002062//chondrocyte differentiation;GO:0006024//glycosaminoglycan biosynthetic process;GO:0006790//sulfur compound metabolic process;GO:0006915//apoptotic process;GO:0007179//transforming growth factor beta receptor signaling pathway;GO:0008283//cell proliferation;GO:0030326//embryonic limb morphogenesis;GO:0033036;GO:0040007//growth;GO:0048562//embryonic organ morphogenesis	gi|8923758|ref|NP_060883.1|/0/1
9536	1787	627.63	1355	35.99	77.55	1.10753	Up	4.19576e-61	6.25588e-59	PTGES	prostaglandin E synthase	K15729	GO:0005626//insoluble fraction;GO:0031224//intrinsic to membrane	GO:0016860//intramolecular oxidoreductase activity;GO:0042277//peptide binding	GO:0006693//prostaglandin metabolic process;GO:0023052//signaling	gi|119608308|gb|EAW87902.1|/1.45611e-93/1
283991	1604	416	895	26.65	57.23	1.10264	Up	1.39002e-40	1.22569e-38	UBALD2	UBA-like domain containing 2	K12032	-	-	-	gi|390463843|ref|XP_003733112.1|/8.49917e-79/1
23762	4349	800	1720	18.57	39.84	1.10124	Up	2.9159e-76	5.49697e-74	OSBP2	oxysterol binding protein 2	K08283	GO:0044464//cell part	GO:0005488//binding	GO:0010876//lipid localization;GO:0051234//establishment of localization	gi|71891705|dbj|BAB33334.2|/0/1
219855	4192.59	235.72	506.38	5.68	12.17	1.09937	Up	1.08041e-23	4.96351e-22	SLC37A2	solute carrier family 37 (glycerol-3-phosphate transporter), member 2	K13783	GO:0031224//intrinsic to membrane	-	GO:0071702	gi|38093649|ref|NP_938018.1|/0/1
84302	2110	93	199	4.5	9.61	1.09461	Up	4.29426e-10	7.08553e-09	TMEM246	transmembrane protein 246	K12613	GO:0031224//intrinsic to membrane	-	-	gi|403298705|ref|XP_003940150.1|/0/1
463	13561.6	155	345	1.19	2.54	1.09387	Up	1.03466e-17	3.37364e-16	ZFHX3	zinc finger homeobox 3	K09378	GO:0043231//intracellular membrane-bounded organelle;GO:0043234//protein complex	GO:0000981//sequence-specific DNA binding RNA polymerase II transcription factor activity;GO:0005515//protein binding;GO:0030528//transcription regulator activity;GO:0043565//sequence-specific DNA binding;GO:0046872//metal ion binding;GO:0046914//transition metal ion binding	GO:0006357//regulation of transcription from RNA polymerase II promoter;GO:0045661//regulation of myoblast differentiation	gi|976347|gb|AAC14462.1|/0/1
6665	1394	73	156	5.41	11.53	1.09169	Up	3.45744e-08	4.52558e-07	SOX15	SRY (sex determining region Y)-box 15	K09271	GO:0043231//intracellular membrane-bounded organelle	GO:0001071//nucleic acid binding transcription factor activity;GO:0003676//nucleic acid binding;GO:0030528//transcription regulator activity	GO:0006357//regulation of transcription from RNA polymerase II promoter;GO:0008406//gonad development;GO:0016202//regulation of striated muscle tissue development;GO:0042246//tissue regeneration;GO:0048468//cell development;GO:0051276//chromosome organization	gi|5902106|ref|NP_008873.1|/1.32683e-120/1
3397	1025.29	440	944	45.1	95.99	1.08976	Up	1.80433e-42	1.71057e-40	ID1	inhibitor of DNA binding 1, dominant negative helix-loop-helix protein	K04680	GO:0043231//intracellular membrane-bounded organelle	GO:0005488//binding;GO:0030528//transcription regulator activity	GO:0007178//transmembrane receptor protein serine/threonine kinase signaling pathway;GO:0032501//multicellular organismal process;GO:0034613//cellular protein localization;GO:0043392//negative regulation of DNA binding;GO:0043542//endothelial cell migration;GO:0048646//anatomical structure formation involved in morphogenesis	gi|31317299|ref|NP_002156.2|/1.12058e-69/1
9961	2917.68	299	636	10.4	22.07	1.0855	Up	1.17846e-28	7.07981e-27	MVP	major vault protein	-	GO:0005635//nuclear envelope;GO:0032991//macromolecular complex	GO:0005488//binding	GO:0042221//response to chemical stimulus;GO:0050658//RNA transport	gi|19913410|ref|NP_059447.2|/0/1
23255	6092	45	95	0.74	1.57	1.08517	Up	2.22146e-05	0.000177988	SOGA2	SOGA family member 2	K10392;K10352;K09290;K10388;K10375	-	-	-	gi|163644316|ref|NP_056025.2|/0/1
7424	2076	156	331	7.67	16.25	1.08314	Up	1.40114e-15	3.94169e-14	VEGFC	vascular endothelial growth factor C	K05449	GO:0031091//platelet alpha granule;GO:0044421//extracellular region part	GO:0005172//vascular endothelial growth factor receptor binding	GO:0001775//cell activation;GO:0001934//positive regulation of protein phosphorylation;GO:0002009//morphogenesis of an epithelium;GO:0002690//positive regulation of leukocyte chemotaxis;GO:0006887//exocytosis;GO:0007169//transmembrane receptor protein tyrosine kinase signaling pathway;GO:0007405//neuroblast proliferation;GO:0007599//hemostasis;GO:0008217//regulation of blood pressure;GO:0008284//…	gi|441620202|ref|XP_004088647.1|/0/1
79960	5431.2	119.22	263.04	2.3	4.87	1.08229	Up	1.11604e-13	2.67605e-12	PHF17	PHD finger protein 17	K11347	GO:0043231//intracellular membrane-bounded organelle;GO:0043234//protein complex	GO:0046914//transition metal ion binding	GO:0012501//programmed cell death;GO:0016049//cell growth;GO:0043967//histone H4 acetylation;GO:0050896//response to stimulus	gi|397505200|ref|XP_003823158.1|/0/1
200030	5467	83.97	178.43	1.55	3.28	1.08143	Up	3.27874e-09	4.92442e-08	NBPF11	neuroblastoma breakpoint family, member 11	K10421;K12478	-	-	-	gi|304361742|ref|NP_899228.4|/0/1
79414	2549	102	214	4.07	8.52	1.06582	Up	2.3295e-10	3.94284e-09	LRFN3	leucine rich repeat and fibronectin type III domain containing 3	K07523	GO:0031224//intrinsic to membrane;GO:0043005//neuron projection;GO:0044459//plasma membrane part	-	GO:0009987//cellular process	gi|13375646|ref|NP_078785.1|/0/1
259173	4674.49	200	417	4.3	8.98	1.06238	Up	1.4372e-18	4.98339e-17	ALS2CL	ALS2 C-terminal like	K04575	GO:0031410//cytoplasmic vesicle;GO:0044424//intracellular part	GO:0005088//Ras guanyl-nucleotide exchange factor activity;GO:0005515//protein binding;GO:0008047//enzyme activator activity	GO:0006996//organelle organization;GO:0007266//Rho protein signal transduction;GO:0033036	gi|33359215|ref|NP_667340.2|/0/1
10150	4699.41	252	524	5.38	11.22	1.06039	Up	8.30948e-23	3.68335e-21	MBNL2	muscleblind-like splicing regulator 2	K14943	GO:0043231//intracellular membrane-bounded organelle	GO:0003676//nucleic acid binding;GO:0046914//transition metal ion binding	GO:0006396//RNA processing;GO:0010468//regulation of gene expression	gi|46411180|ref|NP_997187.1|/2.5742e-170/1
3303	2445	973.73	2034.65	40.53	84.52	1.0603	Up	1.21455e-84	2.69187e-82	HSPA1A	heat shock 70kDa protein 1A	K03283	GO:0016604//nuclear body;GO:0032991//macromolecular complex;GO:0044444//cytoplasmic part	GO:0019899//enzyme binding;GO:0032559	GO:0006401//RNA catabolic process;GO:0006457//protein folding;GO:0006950//response to stress;GO:0008283//cell proliferation;GO:0016049//cell growth;GO:0043066//negative regulation of apoptotic process	gi|62089222|dbj|BAD93055.1|/0/1
2966	1951	57.98	120.8	3.04	6.32	1.05585	Up	1.96712e-06	1.93887e-05	GTF2H2	general transcription factor IIH, polypeptide 2, 44kDa	K03142	GO:0005667//transcription factor complex	GO:0001071//nucleic acid binding transcription factor activity;GO:0003723//RNA binding;GO:0004674//protein serine/threonine kinase activity;GO:0005515//protein binding;GO:0042623//ATPase activity, coupled;GO:0046914//transition metal ion binding	GO:0002029//desensitization of G-protein coupled receptor protein signaling pathway;GO:0006289//nucleotide-excision repair;GO:0006352//DNA-dependent transcription, initiation;GO:0006353//DNA-dependent transcription, termination;GO:0006354//DNA-dependent transcription, elongation;GO:0006397//mRNA processing;GO:0009416//response to light stimulus;GO:0045935	gi|6681762|ref|NP_001506.1|/0/1
84318	2341.27	66	136	2.84	5.9	1.05482	Up	7.5676e-07	8.06473e-06	CCDC77	coiled-coil domain containing 77	K10395;K06267;K15208	-	-	-	gi|14150165|ref|NP_115734.1|/0/1
153241	4657.62	211	434	4.52	9.38	1.05327	Up	9.93206e-19	3.47326e-17	CEP120	centrosomal protein 120kDa	K12478;K11423	GO:0005815//microtubule organizing center	GO:0005515//protein binding	GO:0007051//spindle organization;GO:0008104//protein localization;GO:0021543//pallium development;GO:0021846//cell proliferation in forebrain	gi|96975038|ref|NP_694955.2|/0/1
84939	4151.66	139	288	3.37	6.99	1.05254	Up	4.04158e-13	9.23203e-12	MUM1	melanoma associated antigen (mutated) 1	-	GO:0043231//intracellular membrane-bounded organelle	GO:0003682//chromatin binding	GO:0006259//DNA metabolic process;GO:0051276//chromosome organization	gi|31652259|ref|NP_116242.2|/0/1
91526	6104	44	92	0.73	1.51	1.04858	Up	3.63728e-05	0.000279939	ANKRD44	ankyrin repeat domain 44	K15503	-	GO:0005488//binding	-	gi|332815036|ref|XP_516003.3|/0/1
970	913	41	85	4.72	9.76	1.04809	Up	8.4887e-05	0.000602176	CD70	CD70 molecule	K05470	GO:0005624//membrane fraction;GO:0016021//integral to membrane;GO:0044421//extracellular region part	GO:0019899//enzyme binding;GO:0032813//tumor necrosis factor receptor superfamily binding	GO:0002376//immune system process;GO:0007154//cell communication;GO:0012502//induction of programmed cell death;GO:0023052//signaling	gi|4507605|ref|NP_001243.1|/1.52618e-107/1
57713	7922	78.42	161.1	0.99	2.04	1.04307	Up	6.86998e-08	8.63406e-07	SFMBT2	Scm-like with four mbt domains 2	K11465	GO:0043231//intracellular membrane-bounded organelle	-	-	gi|10047311|dbj|BAB13443.1|/0/1
51409	5862	57	117	0.98	2.01	1.03634	Up	4.98946e-06	4.55889e-05	HEMK1	HemK methyltransferase family member 1	K00599	GO:0043231//intracellular membrane-bounded organelle	GO:0003676//nucleic acid binding;GO:0008168//methyltransferase activity	GO:0006305	gi|7705409|ref|NP_057257.1|/7.85121e-180/1
65999	1979	37	78	1.96	4.02	1.03634	Up	0.000126282	0.000847793	LRRC61	leucine rich repeat containing 61	K14050	-	-	-	gi|13027616|ref|NP_076431.1|/4.06153e-116/1
100287314	1895	95.65	196.33	5.16	10.58	1.0359	Up	2.65358e-09	4.02231e-08	LOC100287314	uncharacterized LOC100287314	K14693;K11447;K00939	-	-	-	gi|158260771|dbj|BAF82563.1|/1.60049e-29/1
387590	1483	40.53	83.31	2.82	5.78	1.03537	Up	0.000101469	0.00070427	TPTEP1	transmembrane phosphatase with tensin homology pseudogene 1	K01104;K11447;K08857;K00939	-	-	-	gi|119578119|gb|EAW57715.1|/5.95174e-58/1
54621	5003	101	208	2.04	4.18	1.03493	Up	9.40072e-10	1.4969e-08	VSIG10	V-set and immunoglobulin domain containing 10	K06761;K06764	GO:0031224//intrinsic to membrane	-	-	gi|40254891|ref|NP_061959.2|/0/1
54858	7084	80.55	164.31	1.14	2.33	1.0313	Up	6.57464e-08	8.29467e-07	PGPEP1	pyroglutamyl-peptidase I	K01304	GO:0044444//cytoplasmic part	GO:0070011//peptidase activity, acting on L-amino acid peptides	GO:0019538//protein metabolic process	gi|8923198|ref|NP_060182.1|/1.44979e-119/1
283755	4292	155.59	318.15	3.66	7.47	1.02926	Up	4.74642e-14	1.18849e-12	HERC2P3	hect domain and RLD 2 pseudogene 3	K10595	GO:0000152//nuclear ubiquitin ligase complex;GO:0019866//organelle inner membrane	GO:0005506//iron ion binding;GO:0019787//small conjugating protein ligase activity;GO:0030695//GTPase regulator activity	GO:0006259//DNA metabolic process;GO:0007088//regulation of mitosis;GO:0015031//protein transport;GO:0016567//protein ubiquitination;GO:0048232//male gamete generation	gi|6683697|dbj|BAA20846.2|/0/1
57697	7144	144	295	2.03	4.14	1.02815	Up	4.22806e-13	9.63117e-12	FANCM	Fanconi anemia, complementation group M	K10896	GO:0031981//nuclear lumen;GO:0043234//protein complex	GO:0003676//nucleic acid binding;GO:0016788//hydrolase activity, acting on ester bonds;GO:0032559;GO:0042623//ATPase activity, coupled	GO:0006259//DNA metabolic process	gi|74959747|ref|NP_065988.1|/0/1
54058	2991	48	98	1.63	3.32	1.02631	Up	3.32918e-05	0.000258409	C21orf58	chromosome 21 open reading frame 58	K06264	-	-	-	gi|40068065|ref|NP_478060.2|/8.60657e-108/1
64780	3559.35	79	168	2.35	4.77	1.02133	Up	1.22706e-08	1.71277e-07	MICAL1	microtubule associated monooxygenase, calponin and LIM domain containing 1	K05699;K06115	GO:0043232;GO:0043234//protein complex	GO:0016491//oxidoreductase activity;GO:0019904//protein domain specific binding;GO:0046914//transition metal ion binding	GO:0006996//organelle organization;GO:0008152//metabolic process;GO:0023052//signaling	gi|226530313|ref|NP_001152763.1|/0/1
26040	9577.08	70	147	0.76	1.54	1.01886	Up	1.49119e-07	1.79435e-06	SETBP1	SET binding protein 1	K06101	GO:0043231//intracellular membrane-bounded organelle	GO:0003676//nucleic acid binding	-	gi|20521051|dbj|BAA24826.2|/0/1
58497	2995	99	200	3.35	6.76	1.01286	Up	4.41064e-09	6.54059e-08	PRUNE	prune homolog (Drosophila)	K01514	GO:0005924//cell-substrate adherens junction;GO:0043231//intracellular membrane-bounded organelle	GO:0016462//pyrophosphatase activity;GO:0046914//transition metal ion binding	-	gi|24308263|ref|NP_067045.1|/0/1
154743	3969	44	89	1.12	2.26	1.01282	Up	9.21908e-05	0.000647269	C7orf60	chromosome 7 open reading frame 60	-	-	-	-	gi|116812632|ref|NP_689769.2|/0/1
51684	4475.01	95	179	2.01	4.03	1.00358	Up	3.65032e-07	4.0922e-06	SUFU	suppressor of fused homolog (Drosophila)	K06229	GO:0031981//nuclear lumen;GO:0042995//cell projection	GO:0003712//transcription cofactor activity;GO:0005515//protein binding;GO:0016564//transcription repressor activity;GO:0060089	GO:0000122//negative regulation of transcription from RNA polymerase II promoter;GO:0003143//embryonic heart tube morphogenesis;GO:0008544//epidermis development;GO:0008589//regulation of smoothened signaling pathway;GO:0009855//determination of bilateral symmetry;GO:0009953//dorsal/ventral pattern formation;GO:0014020;GO:0019538//protein metabolic process;GO:0042992//negative regulation of trans…	gi|397510725|ref|XP_003825741.1|/0/1
57556	6860	57	115	0.84	1.68	1	Up	9.16126e-06	7.96258e-05	SEMA6A	sema domain, transmembrane domain (TM), and cytoplasmic domain, (semaphorin) 6A	K06842	GO:0031224//intrinsic to membrane;GO:0043005//neuron projection	GO:0004871//signal transducer activity;GO:0005488//binding	GO:0006935//chemotaxis;GO:0006996//organelle organization;GO:0007165//signal transduction;GO:0009653//anatomical structure morphogenesis;GO:0012501//programmed cell death;GO:0048731;GO:0048869//cellular developmental process	gi|11991660|ref|NP_065847.1|/0/1
203286	7147	120	241	1.69	3.38	1	Up	1.56447e-10	2.7095e-09	ANKS6	ankyrin repeat and sterile alpha motif domain containing 6	K15503	GO:0044424//intracellular part	GO:0042802//identical protein binding	-	gi|67906195|ref|NP_775822.3|/0/1
253430	6133	69	138	1.13	2.26	1	Up	1.49298e-06	1.50964e-05	IPMK	inositol polyphosphate multikinase	K00328	GO:0043231//intracellular membrane-bounded organelle	GO:0032559;GO:0051765//inositol tetrakisphosphate kinase activity;GO:0051766//inositol trisphosphate kinase activity	GO:0001838//embryonic epithelial tube formation;GO:0006020//inositol metabolic process	gi|22726201|ref|NP_689416.1|/0/1
647859	578	27.31	0	5.11	0.001	-12.3191	Down	7.22294e-09	1.0465e-07	LOC647859	occludin pseudogene	K06088	GO:0000267//cell fraction;GO:0031224//intrinsic to membrane;GO:0043296//apical junction complex;GO:0044444//cytoplasmic part	GO:0005488//binding;GO:0008172	GO:0006575//cellular modified amino acid metabolic process;GO:0006790//sulfur compound metabolic process;GO:0006915//apoptotic process;GO:0048545//response to steroid hormone stimulus;GO:0065003	gi|20987418|gb|AAH29886.1|/4.51693e-103/1
414763	746	23	0	3.28	0.001	-11.6795	Down	1.16081e-07	1.41234e-06	LINC00516	long intergenic non-protein coding RNA 516	K14569	GO:0031981//nuclear lumen	GO:0017111//nucleoside-triphosphatase activity;GO:0032559;GO:0032561//guanyl ribonucleotide binding	GO:0042254//ribosome biogenesis	gi|197692621|dbj|BAG70274.1|/1.05282e-38/1
387522	2925	42.28	0	1.47	0.001	-10.5216	Down	2.16794e-13	5.09404e-12	TMEM189-UBE2V1	TMEM189-UBE2V1 readthrough	K10704	GO:0031090//organelle membrane;GO:0031224//intrinsic to membrane;GO:0043231//intracellular membrane-bounded organelle	-	-	gi|40806190|ref|NP_954673.1|/0/1
654483	1012	13.48	0	1.39	0.001	-10.4409	Down	0.000120191	0.000815241	BOLA2B	bolA homolog 2B (E. coli)	K15078	-	-	-	gi|410173183|ref|XP_003960690.1|/2.22037e-81/1
81606	2956	36	0	1.24	0.001	-10.2761	Down	1.39673e-11	2.67615e-10	LBH	limb bud and heart development	-	GO:0031981//nuclear lumen	GO:0030528//transcription regulator activity	GO:0006355//regulation of transcription, DNA-dependent;GO:0032501//multicellular organismal process	gi|10834656|gb|AAG23758.1|AF258555_1/2.84777e-71/1
114928	3829.47	38	0	1	0.001	-9.96578	Down	3.4841e-12	7.16074e-11	GPRASP2	G protein-coupled receptor associated sorting protein 2	K04574	GO:0044424//intracellular part	GO:0005515//protein binding	-	gi|19923967|ref|NP_612446.1|/0/1
100137049	2752	22.79	0	0.84	0.001	-9.71425	Down	2.32418e-07	2.69773e-06	PLA2G4B	phospholipase A2, group IVB (cytosolic)	K01047	GO:0005740//mitochondrial envelope;GO:0005769//early endosome	GO:0004623//phospholipase A2 activity;GO:0005543//phospholipid binding;GO:0046872//metal ion binding	GO:0000038//very long-chain fatty acid metabolic process;GO:0006650//glycerophospholipid metabolic process;GO:0006952//defense response;GO:0019932//second-messenger-mediated signaling;GO:0022414//reproductive process	gi|167860120|ref|NP_001108105.1|/0/1
100861412	5418	39.81	0	0.74	0.001	-9.53138	Down	1.74012e-12	3.6778e-11	FSBP	fibrinogen silencer binding protein	K11447;K00939;K10877;K00797	GO:0043231//intracellular membrane-bounded organelle	GO:0003677//DNA binding;GO:0004386//helicase activity;GO:0032559	GO:0000725//recombinational repair;GO:0006351//transcription, DNA-dependent;GO:0009314//response to radiation;GO:0042221//response to chemical stimulus	gi|371502131|ref|NP_001243070.1|/9.16537e-159/1
146723	2525	15	0	0.6	0.001	-9.22882	Down	2.99812e-05	0.000234488	C17orf77	chromosome 17 open reading frame 77	K14693;K00939;K14443	-	-	-	gi|48255962|ref|NP_689673.2|/1.08572e-124/1
100529144	3673	21.56	0	0.59	0.001	-9.20457	Down	4.65352e-07	5.11201e-06	CORO7-PAM16	CORO7-PAM16 readthrough	K13882;K13887	GO:0005624//membrane fraction;GO:0012505//endomembrane system;GO:0031410//cytoplasmic vesicle;GO:0043231//intracellular membrane-bounded organelle	-	-	gi|319918873|ref|NP_001188408.1|/0/1
27063	1994	64	1	3.28	0.05	-6.03562	Down	1.69164e-18	5.84097e-17	ANKRD1	ankyrin repeat domain 1 (cardiac muscle)	K15504	GO:0030017//sarcomere;GO:0043231//intracellular membrane-bounded organelle;GO:0043234//protein complex	GO:0003676//nucleic acid binding;GO:0003712//transcription cofactor activity	GO:0006355//regulation of transcription, DNA-dependent;GO:0006629//lipid metabolic process;GO:0006950//response to stress;GO:0023052//signaling	gi|301763805|ref|XP_002917334.1|/4.58409e-175/1
1907	1258	25	1	2.06	0.08	-4.6865	Down	4.058e-07	4.51528e-06	EDN2	endothelin 2	K05227	GO:0044421//extracellular region part	GO:0031705//bombesin receptor binding	GO:0001542//ovulation from ovarian follicle;GO:0001990;GO:0002027//regulation of heart rate;GO:0002274;GO:0002687//positive regulation of leukocyte migration;GO:0003057//regulation of the force of heart contraction by chemical signal;GO:0006693//prostaglandin metabolic process;GO:0007186//G-protein coupled receptor signaling pathway;GO:0008283//cell proliferation;GO:0014820//tonic smooth muscle c…	gi|4503463|ref|NP_001947.1|/1.32832e-92/1
1734	6148.38	25	1	0.41	0.02	-4.35755	Down	4.058e-07	4.51835e-06	DIO2	deiodinase, iodothyronine, type II	K01562	GO:0031224//intrinsic to membrane	GO:0016491//oxidoreductase activity;GO:0019899//enzyme binding	GO:0006451//translational readthrough;GO:0019336;GO:0042403//thyroid hormone metabolic process	gi|7549803|ref|NP_054644.1|/7.78433e-109/1
3240	1284	18	1	1.45	0.08	-4.17991	Down	3.9259e-05	0.00030018	HP	haptoglobin	K01330;K14477	GO:0043234//protein complex;GO:0044421//extracellular region part	GO:0004175//endopeptidase activity;GO:0005515//protein binding	GO:0000302//response to reactive oxygen species;GO:0006875//cellular metal ion homeostasis;GO:0008219//cell death;GO:0010727//negative regulation of hydrogen peroxide metabolic process;GO:0019538//protein metabolic process;GO:0043086//negative regulation of catalytic activity	gi|119579601|gb|EAW59197.1|/0/1
493861	1486	17	1	1.18	0.07	-4.07529	Down	7.48618e-05	0.000538512	EID3	EP300 interacting inhibitor of differentiation 3	K00685	GO:0043231//intracellular membrane-bounded organelle	-	-	gi|402887481|ref|XP_003907121.1|/0/1
645638	621	48	3	8.31	0.52	-3.99826	Down	9.9072e-12	1.92066e-10	LOC645638	WDNM1-like pseudogene	-	GO:0044421//extracellular region part	GO:0008047//enzyme activator activity	GO:0002237//response to molecule of bacterial origin;GO:0034097//response to cytokine stimulus;GO:0045444//fat cell differentiation	gi|410051996|ref|XP_003953204.1|/4.55638e-25/1
221468	2009	58	5	3.32	0.25	-3.73118	Down	8.47818e-13	1.87148e-11	TMEM217	transmembrane protein 217	K11447	GO:0016020//membrane;GO:0031224//intrinsic to membrane	-	-	gi|31543076|ref|NP_660359.2|/9.83898e-131/1
651746	9333	23	2	0.25	0.02	-3.64386	Down	1.02359e-05	8.80794e-05	ANKRD33B	ankyrin repeat domain 33B	K12460	-	-	-	gi|256574784|ref|NP_001157912.1|/0/1
5099	5703.33	243	23	5.08	0.41	-3.63113	Down	6.85194e-48	7.80407e-46	PCDH7	protocadherin 7	K04601	GO:0016021//integral to membrane;GO:0031224//intrinsic to membrane	GO:0046872//metal ion binding	GO:0016337//cell-cell adhesion	gi|291084612|ref|NP_001166994.1|/0/1
948	4727	24	4	1.08	0.09	-3.58496	Down	0.000101293	0.000703346	CD36	CD36 molecule (thrombospondin receptor)	K06259	GO:0009986//cell surface;GO:0016021//integral to membrane;GO:0030667//secretory granule membrane;GO:0042598;GO:0044459//plasma membrane part	GO:0008289//lipid binding;GO:0008329//pattern recognition receptor activity;GO:0019838//growth factor binding;GO:0030169//low-density lipoprotein particle binding;GO:0051635//bacterial cell surface binding	GO:0000122//negative regulation of transcription from RNA polymerase II promoter;GO:0001525//angiogenesis;GO:0001775//cell activation;GO:0001819//positive regulation of cytokine production;GO:0001934//positive regulation of protein phosphorylation;GO:0001952//regulation of cell-matrix adhesion;GO:0006631//fatty acid metabolic process;GO:0006639//acylglycerol metabolic process;GO:0006887//exocytos…	gi|48375176|ref|NP_001001547.1|/0/1
60468	9118	89	8	0.97	0.09	-3.42999	Down	9.92842e-19	3.4794e-17	BACH2	BTB and CNC homology 1, basic leucine zipper transcription factor 2	K09042	GO:0043231//intracellular membrane-bounded organelle	GO:0001071//nucleic acid binding transcription factor activity;GO:0003677//DNA binding;GO:0005515//protein binding	GO:0006351//transcription, DNA-dependent	gi|62087358|dbj|BAD92126.1|/0/1
3627	1227	21	2	1.77	0.17	-3.38014	Down	3.50886e-05	0.000271201	CXCL10	chemokine (C-X-C motif) ligand 10	K12671	GO:0044421//extracellular region part	GO:0005125//cytokine activity;GO:0019887//protein kinase regulator activity	GO:0002376//immune system process;GO:0003013;GO:0006952//defense response;GO:0007154//cell communication;GO:0007165//signal transduction;GO:0008283//cell proliferation;GO:0042221//response to chemical stimulus;GO:0048513//organ development	gi|149999382|ref|NP_001556.2|/3.30463e-48/1
347733	2019	19.81	1.95	1	0.1	-3.32193	Down	2.05416e-05	0.000165636	TUBB2B	tubulin, beta 2B class IIb	K07375	GO:0015630//microtubule cytoskeleton;GO:0032991//macromolecular complex	GO:0017111//nucleoside-triphosphatase activity;GO:0032561//guanyl ribonucleotide binding	GO:0000087//M phase of mitotic cell cycle;GO:0006458//'de novo' protein folding;GO:0007017//microtubule-based process;GO:0009207;GO:0016477//cell migration;GO:0030154//cell differentiation;GO:0043623//cellular protein complex assembly	gi|471412139|ref|XP_004387619.1|/0/1
6376	3304	260	26	7.97	0.8	-3.31651	Down	4.26224e-50	5.06558e-48	CX3CL1	chemokine (C-X3-C motif) ligand 1	K05508	GO:0031224//intrinsic to membrane;GO:0044421//extracellular region part	GO:0005125//cytokine activity	GO:0006915//apoptotic process;GO:0007166//cell surface receptor signaling pathway;GO:0009611//response to wounding;GO:0022409//positive regulation of cell-cell adhesion;GO:0030595//leukocyte chemotaxis;GO:0031349//positive regulation of defense response;GO:0032905;GO:0045321//leukocyte activation;GO:0045765//regulation of angiogenesis	gi|4506857|ref|NP_002987.1|/0/1
79919	1958	21	2	0.94	0.1	-3.23266	Down	3.50886e-05	0.000271329	C2orf54	chromosome 2 open reading frame 54	-	-	-	-	gi|146198668|ref|NP_079137.2|/1.11876e-142/1
7130	1439	27	3	1.93	0.21	-3.20014	Down	4.52104e-06	4.17509e-05	TNFAIP6	tumor necrosis factor, alpha-induced protein 6	K14616	-	GO:0005539//glycosaminoglycan binding	GO:0006952//defense response;GO:0007154//cell communication;GO:0023052//signaling	gi|26051243|ref|NP_009046.2|/1.11731e-154/1
100532736	2210	73.67	9.3	3.72	0.43	-3.11289	Down	7.1694e-14	1.75763e-12	C1orf151-NBL1	C1orf151-NBL1 readthrough	K01645	-	-	-	gi|426328104|ref|XP_004024842.1|/2.63346e-78/1
730755	880	49.93	6	5.97	0.72	-3.05166	Down	9.69474e-10	1.53627e-08	KRTAP2-3	keratin associated protein 2-3	-	GO:0005882//intermediate filament	-	-	gi|426348443|ref|XP_004041845.1|/2.11703e-50/1
2259	2720	31	4	1.16	0.15	-2.95109	Down	1.88171e-06	1.86252e-05	FGF14	fibroblast growth factor 14	K04358	GO:0043231//intracellular membrane-bounded organelle	GO:0005539//glycosaminoglycan binding;GO:0070851//growth factor receptor binding	GO:0000165//MAPK cascade;GO:0007154//cell communication;GO:0007169//transmembrane receptor protein tyrosine kinase signaling pathway;GO:0048731	gi|4758368|ref|NP_004106.1|/1.70959e-131/1
25803	1914	129	17	6.89	0.91	-2.92057	Down	8.51972e-23	3.76636e-21	SPDEF	SAM pointed domain containing ets transcription factor	K09442	GO:0043231//intracellular membrane-bounded organelle	GO:0001071//nucleic acid binding transcription factor activity;GO:0003677//DNA binding	GO:0000122//negative regulation of transcription from RNA polymerase II promoter;GO:0006915//apoptotic process;GO:0032501//multicellular organismal process	gi|6912580|ref|NP_036523.1|/2.47488e-179/1
25984	2163	973	130	45.89	6.12	-2.90658	Down	9.10372e-161	4.81646e-158	KRT23	keratin 23 (histone deacetylase inducible)	K07604	GO:0043234//protein complex	-	-	gi|27894339|ref|NP_056330.3|/0/1
1906	2109	227	31	10.97	1.5	-2.87053	Down	2.43826e-38	2.0403e-36	EDN1	endothelin 1	K05227	GO:0044421//extracellular region part;GO:0044424//intracellular part	GO:0031705//bombesin receptor binding	GO:0000122//negative regulation of transcription from RNA polymerase II promoter;GO:0001101//response to acid;GO:0001525//angiogenesis;GO:0001775//cell activation;GO:0001990;GO:0002027//regulation of heart rate;GO:0002237//response to molecule of bacterial origin;GO:0002790//peptide secretion;GO:0003002//regionalization;GO:0003014//renal system process;GO:0003300//cardiac muscle hypertrophy;GO:00…	gi|269995983|ref|NP_001161791.1|/7.73846e-105/1
2634	2595	291	40	11.4	1.56	-2.86942	Down	1.4844e-48	1.71448e-46	GBP2	guanylate binding protein 2, interferon-inducible	-	GO:0016020//membrane	GO:0017111//nucleoside-triphosphatase activity;GO:0032561//guanyl ribonucleotide binding	GO:0002376//immune system process;GO:0009207;GO:0019221//cytokine-mediated signaling pathway	gi|38327558|ref|NP_004111.2|/0/1
83481	15534	1015	142	6.55	0.91	-2.84756	Down	1.12493e-163	6.58928e-161	EPPK1	epiplakin 1	K10388	GO:0043232	GO:0005488//binding	-	gi|207452735|ref|NP_112598.2|/0/1
2633	3050	918	131	30.52	4.35	-2.81067	Down	1.19363e-146	5.59333e-144	GBP1	guanylate binding protein 1, interferon-inducible	-	GO:0031224//intrinsic to membrane	GO:0017111//nucleoside-triphosphatase activity;GO:0032561//guanyl ribonucleotide binding	GO:0009207;GO:0019221//cytokine-mediated signaling pathway	gi|166706903|ref|NP_002044.2|/0/1
389136	10396	907.99	135	8.76	1.3	-2.75242	Down	1.32827e-141	5.88782e-139	VGLL3	vestigial like 3 (Drosophila)	K11447;K00939;K00591	GO:0043231//intracellular membrane-bounded organelle	-	GO:0010467//gene expression	gi|56550035|ref|NP_057290.2|/3.07759e-158/1
5017	3039	199	30	6.64	1	-2.73118	Down	4.17894e-32	2.86773e-30	OVOL1	ovo-like 1(Drosophila)	K09216	GO:0043231//intracellular membrane-bounded organelle	GO:0001071//nucleic acid binding transcription factor activity;GO:0003676//nucleic acid binding;GO:0046914//transition metal ion binding	GO:0006357//regulation of transcription from RNA polymerase II promoter;GO:0007128//meiotic prophase I;GO:0009888//tissue development;GO:0048232//male gamete generation	gi|37590309|gb|AAH59408.1|/2.59442e-160/1
3162	1606	299	46	19.13	2.94	-2.70195	Down	6.17574e-47	6.8438e-45	HMOX1	heme oxygenase (decycling) 1	K00510	GO:0031090//organelle membrane;GO:0031981//nuclear lumen;GO:0042598;GO:0044421//extracellular region part;GO:0044444//cytoplasmic part;GO:0044459//plasma membrane part	GO:0004620//phospholipase activity;GO:0005506//iron ion binding;GO:0016705//oxidoreductase activity, acting on paired donors, with incorporation or reduction of molecular oxygen;GO:0042802//identical protein binding;GO:0060089	GO:0000302//response to reactive oxygen species;GO:0002719;GO:0006355//regulation of transcription, DNA-dependent;GO:0006787;GO:0006810//transport;GO:0006875//cellular metal ion homeostasis;GO:0006954//inflammatory response;GO:0007249//I-kappaB kinase/NF-kappaB cascade;GO:0007584//response to nutrient;GO:0008284//positive regulation of cell proliferation;GO:0008285//negative regulation of cell pr…	gi|4504437|ref|NP_002124.1|/1.85718e-161/1
10723	5316	27	4	0.51	0.08	-2.67243	Down	1.87885e-05	0.000152776	SLC12A7	solute carrier family 12 (potassium/chloride transporters), member 7	K13627	GO:0016021//integral to membrane	GO:0015377//cation:chloride symporter activity	GO:0015698//inorganic anion transport;GO:0019725//cellular homeostasis;GO:0030001//metal ion transport	gi|123701900|ref|NP_006589.2|/0/1
5055	1922	328	52	17.42	2.76	-2.658	Down	1.84532e-50	2.20913e-48	SERPINB2	serpin peptidase inhibitor, clade B (ovalbumin), member 2	K13963	GO:0016020//membrane;GO:0043231//intracellular membrane-bounded organelle;GO:0044421//extracellular region part	GO:0004866//endopeptidase inhibitor activity	GO:0006508//proteolysis;GO:0010466//negative regulation of peptidase activity;GO:0030195//negative regulation of blood coagulation;GO:0043066//negative regulation of apoptotic process	gi|4505595|ref|NP_002566.1|/0/1
84225	2424	25	4	1.05	0.17	-2.62678	Down	5.80232e-05	0.000427511	ZMYND15	zinc finger, MYND-type containing 15	-	-	GO:0046914//transition metal ion binding	-	gi|392841202|ref|NP_001254751.1|/0/1
79755	3218	69	12	2.17	0.38	-2.51362	Down	3.85048e-11	7.03249e-10	ZNF750	zinc finger protein 750	-	GO:0044464//cell part	GO:0046914//transition metal ion binding	-	gi|113204609|ref|NP_078978.2|/0/1
29760	1791.44	49	9	2.81	0.51	-2.462	Down	5.02868e-08	6.41832e-07	BLNK	B-cell linker	K07371	GO:0016020//membrane;GO:0044424//intracellular part	GO:0030674//protein binding, bridging	GO:0006952//defense response;GO:0006955//immune response;GO:0007167//enzyme linked receptor protein signaling pathway;GO:0030098//lymphocyte differentiation	gi|7019535|ref|NP_037446.1|/0/1
9182	1796	55	10	3.14	0.57	-2.46173	Down	6.55544e-09	9.53154e-08	RASSF9	Ras association (RalGDS/AF-6) domain family (N-terminal) member 9	K09856	GO:0000267//cell fraction;GO:0030658//transport vesicle membrane	GO:0005488//binding	GO:0006886//intracellular protein transport;GO:0016192//vesicle-mediated transport;GO:0023052//signaling	gi|114155158|ref|NP_005438.2|/0/1
2051	4044	48	9	1.2	0.22	-2.44746	Down	8.56694e-08	1.06203e-06	EPHB6	EPH receptor B6	K05114	GO:0016021//integral to membrane	GO:0004714//transmembrane receptor protein tyrosine kinase activity;GO:0032559	GO:0006464//cellular protein modification process;GO:0007167//enzyme linked receptor protein signaling pathway	gi|194097332|ref|NP_004436.2|/0/1
163259	4514	50	10	1.17	0.22	-2.41093	Down	9.19226e-08	1.1327e-06	DENND2C	DENN/MADD domain containing 2C	K01289;K12861	-	-	-	gi|373938464|ref|NP_001243333.1|/0/1
26140	4160	51.69	10.75	1.31	0.26	-2.33298	Down	5.45108e-08	6.95203e-07	TTLL3	tubulin tyrosine ligase-like family, member 3	K15010;K06047;K05755	GO:0005856//cytoskeleton;GO:0005930//axoneme	GO:0070735//protein-glycine ligase activity	GO:0006464//cellular protein modification process	gi|397486343|ref|XP_003814289.1|/0/1
65987	1688	28.18	5.67	1.71	0.34	-2.33039	Down	3.75308e-05	0.000287502	KCTD14	potassium channel tetramerisation domain containing 14	K15074	GO:0005887//integral to plasma membrane	GO:0005267//potassium channel activity	GO:0030001//metal ion transport	gi|142356950|ref|NP_076419.2|/3.08207e-146/1
29948	1958	83	17	4.33	0.89	-2.28249	Down	7.28608e-12	1.43456e-10	OSGIN1	oxidative stress induced growth inhibitor 1	-	-	GO:0005102//receptor binding	GO:0016049//cell growth;GO:0032501//multicellular organismal process;GO:0048869//cellular developmental process;GO:0050789//regulation of biological process	gi|119615918|gb|EAW95512.1|/0/1
3398	1402	155	33	11.41	2.42	-2.23722	Down	2.20472e-20	8.56863e-19	ID2	inhibitor of DNA binding 2, dominant negative helix-loop-helix protein	K04680	GO:0031981//nuclear lumen;GO:0032991//macromolecular complex;GO:0044427//chromosomal part;GO:0044444//cytoplasmic part	GO:0030528//transcription regulator activity;GO:0046983//protein dimerization activity	GO:0001822//kidney development;GO:0002763//positive regulation of myeloid leukocyte differentiation;GO:0003164;GO:0006357//regulation of transcription from RNA polymerase II promoter;GO:0006629//lipid metabolic process;GO:0008285//negative regulation of cell proliferation;GO:0009605//response to external stimulus;GO:0010033//response to organic substance;GO:0010226//response to lithium ion;GO:002…	gi|402890033|ref|XP_003908298.1|/7.43285e-79/1
57608	9300	79	18	0.85	0.19	-2.16146	Down	1.54943e-10	2.68628e-09	KIAA1462	KIAA1462	K11447;K08857;K00591	-	-	-	gi|58257690|dbj|BAA95986.2|/0/1
1850	4491	119	27	2.67	0.61	-2.12996	Down	3.07372e-15	8.47262e-14	DUSP8	dual specificity phosphatase 8	K04459	GO:0043231//intracellular membrane-bounded organelle	GO:0008138//protein tyrosine/serine/threonine phosphatase activity	GO:0000165//MAPK cascade;GO:0006464//cellular protein modification process;GO:0016311//dephosphorylation	gi|153281158|ref|NP_004411.2|/0/1
10551	996	217	51	22.79	5.35	-2.09079	Down	7.64308e-26	4.00493e-24	AGR2	anterior gradient 2 homolog (Xenopus laevis)	K05360	GO:0043231//intracellular membrane-bounded organelle	GO:0005488//binding	GO:0007589//body fluid secretion	gi|68012756|gb|AAY84773.1|/1.14007e-90/1
7008	4398.01	93	23	2.13	0.53	-2.00679	Down	2.0611e-11	3.86333e-10	TEF	thyrotrophic embryonic factor	K09058	GO:0043231//intracellular membrane-bounded organelle	GO:0001071//nucleic acid binding transcription factor activity;GO:0003677//DNA binding;GO:0030528//transcription regulator activity;GO:0042802//identical protein binding;GO:0043566//structure-specific DNA binding;GO:0046983//protein dimerization activity	GO:0006357//regulation of transcription from RNA polymerase II promoter	gi|466057076|ref|XP_004279575.1|/1.5459e-124/1
90853	3888	58	15	1.51	0.39	-1.953	Down	2.43018e-07	2.8128e-06	SPOCD1	SPOC domain containing 1	K13179;K03145	-	-	-	gi|47271475|ref|NP_653170.3|/0/1
7042	5902.49	1133	295	19.38	5.02	-1.94881	Down	1.92225e-116	7.16517e-114	TGFB2	transforming growth factor, beta 2	K13376	GO:0005578//proteinaceous extracellular matrix;GO:0031091//platelet alpha granule;GO:0043005//neuron projection;GO:0044297//cell body;GO:0044421//extracellular region part;GO:0044431//Golgi apparatus part	GO:0004674//protein serine/threonine kinase activity;GO:0005160//transforming growth factor beta receptor binding;GO:0042802//identical protein binding;GO:0046983//protein dimerization activity	GO:0001775//cell activation;GO:0001837//epithelial to mesenchymal transition;GO:0001944//vasculature development;GO:0002684//positive regulation of immune system process;GO:0002719;GO:0003006//developmental process involved in reproduction;GO:0006606//protein import into nucleus;GO:0006887//exocytosis;GO:0007178//transmembrane receptor protein serine/threonine kinase signaling pathway;GO:0007420/…	gi|4507463|ref|NP_003229.1|/0/1
1116	1867	46	12	2.52	0.66	-1.93289	Down	4.9272e-06	4.50954e-05	CHI3L1	chitinase 3-like 1 (cartilage glycoprotein-39)	K01183	GO:0031012//extracellular matrix	GO:0004553//hydrolase activity, hydrolyzing O-glycosyl compounds;GO:0005198//structural molecule activity;GO:0030246//carbohydrate binding;GO:0043167//ion binding	GO:0006026	gi|144226251|ref|NP_001267.2|/0/1
563	1278	107	29	8.67	2.34	-1.88952	Down	6.09518e-12	1.21614e-10	AZGP1	alpha-2-glycoprotein 1, zinc-binding	K06751	GO:0042611	GO:0004518//nuclease activity;GO:0008289//lipid binding;GO:0008565//protein transporter activity	GO:0002376//immune system process;GO:0006629//lipid metabolic process;GO:0008283//cell proliferation;GO:0009987//cellular process	gi|4502337|ref|NP_001176.1|/2.2606e-172/1
56901	1275	51	14	4.14	1.13	-1.87331	Down	2.70362e-06	2.5931e-05	NDUFA4L2	NADH dehydrogenase (ubiquinone) 1 alpha subcomplex, 4-like 2	K03948	-	-	-	gi|332207482|ref|XP_003252826.1|/3.05695e-52/1
4070	2080	8258	2314	405.39	113.37	-1.83827	Down	0	0	TACSTD2	tumor-associated calcium signal transducer 2	K06737	GO:0016021//integral to membrane;GO:0044444//cytoplasmic part	GO:0004871//signal transducer activity	GO:0007165//signal transduction;GO:0050953//sensory perception of light stimulus	gi|332232008|ref|XP_003265191.1|/1.82783e-174/1
90113	4040	63	18	1.58	0.45	-1.81193	Down	3.14818e-07	3.57077e-06	VWA5B2	von Willebrand factor A domain containing 5B2	K10798	-	-	-	gi|222352129|ref|NP_612354.1|/0/1
126917	5835	1579	456	27.25	7.85	-1.79549	Down	4.38268e-145	1.99668e-142	IFFO2	intermediate filament family orphan 2	K00294;K07606	-	-	-	gi|402853163|ref|XP_003891269.1|/0/1
64101	3723	42	12	1.14	0.33	-1.7885	Down	3.1913e-05	0.00024853	LRRC4	leucine rich repeat containing 4	K07523	GO:0031224//intrinsic to membrane;GO:0044459//plasma membrane part	-	-	gi|15029530|ref|NP_071426.1|/0/1
10966	1776	151	44	8.71	2.53	-1.78354	Down	3.59434e-15	9.82513e-14	RAB40B	RAB40B, member RAS oncogene family	K07928	GO:0016020//membrane	GO:0032561//guanyl ribonucleotide binding	GO:0006810//transport;GO:0035556//intracellular signal transduction	gi|62089002|dbj|BAD92948.1|/0/1
4638	3822.56	164	65	5.92	1.72	-1.78319	Down	2.9287e-11	5.36688e-10	MYLK	myosin light chain kinase	K00907	GO:0044444//cytoplasmic part	GO:0004674//protein serine/threonine kinase activity;GO:0008092//cytoskeletal protein binding;GO:0032559;GO:0043169//cation binding	GO:0003012//muscle system process;GO:0006464//cellular protein modification process;GO:0060415//muscle tissue morphogenesis	gi|78070392|gb|AAI07784.1|/1.16608e-116/1
84808	3041	38	11	1.27	0.37	-1.77923	Down	8.73912e-05	0.000617271	C1orf170	chromosome 1 open reading frame 170	K04632;K14007;K04989;K14307	-	-	-	gi|158563938|sp|Q5SV97.3|CA170_HUMAN/0/1
100874366	1408	78	23	5.72	1.68	-1.76755	Down	2.14292e-08	2.88555e-07	HOXC-AS5	HOXC cluster antisense RNA 5	K09298	GO:0043231//intracellular membrane-bounded organelle	GO:0001071//nucleic acid binding transcription factor activity;GO:0003677//DNA binding	GO:0003002//regionalization;GO:0006351//transcription, DNA-dependent;GO:0008544//epidermis development;GO:0009887//organ morphogenesis	gi|470595925|ref|XP_004310831.1|/7.82314e-28/1
200879	2478	301	90	12.36	3.69	-1.74399	Down	5.63614e-28	3.27796e-26	LIPH	lipase, member H	K01066;K13618	GO:0044464//cell part	GO:0003824//catalytic activity	GO:0006629//lipid metabolic process	gi|21245106|ref|NP_640341.1|/0/1
4311	5707.2	211	64	3.78	1.13	-1.74206	Down	9.23406e-20	3.442e-18	MME	membrane metallo-endopeptidase	K01389	GO:0005626//insoluble fraction;GO:0016021//integral to membrane;GO:0030136//clathrin-coated vesicle;GO:0043005//neuron projection;GO:0044463	GO:0004175//endopeptidase activity;GO:0046914//transition metal ion binding	GO:0007154//cell communication;GO:0009100//glycoprotein metabolic process;GO:0019538//protein metabolic process	gi|116256327|ref|NP_009218.2|/0/1
692312	3270	307.61	93.54	9.53	2.89	-1.72141	Down	4.26958e-28	2.49201e-26	PPAN-P2RY11	PPAN-P2RY11 readthrough	K14859	GO:0031981//nuclear lumen	GO:0005488//binding	GO:0006396//RNA processing	gi|99028871|ref|NP_001035754.1|/0/1
346389	9167	655.38	199.94	7.18	2.19	-1.71305	Down	6.84318e-58	9.1248e-56	MACC1	metastasis associated in colon cancer 1	K11447;K00939	GO:0016020//membrane;GO:0031981//nuclear lumen	GO:0005102//receptor binding	GO:0048522//positive regulation of cellular process	gi|157502191|ref|NP_877439.3|/0/1
283120	2322	499	162	21.89	7.09	-1.62641	Down	3.65774e-41	3.3144e-39	H19	H19, imprinted maternally expressed transcript (non-protein coding)	-	-	-	-	gi|119622882|gb|EAX02477.1|/2.80676e-87/1
2246	3722.94	151	48	4	1.3	-1.62149	Down	7.77914e-14	1.8986e-12	FGF1	fibroblast growth factor 1 (acidic)	K04358	GO:0031012//extracellular matrix;GO:0031981//nuclear lumen;GO:0044444//cytoplasmic part	GO:0005539//glycosaminoglycan binding;GO:0070851//growth factor receptor binding	GO:0001932//regulation of protein phosphorylation;GO:0003156//regulation of organ formation;GO:0007169//transmembrane receptor protein tyrosine kinase signaling pathway;GO:0007243//intracellular protein kinase cascade;GO:0008284//positive regulation of cell proliferation;GO:0009408//response to heat;GO:0010551;GO:0010893//positive regulation of steroid biosynthetic process;GO:0016477//cell migrat…	gi|297295369|ref|XP_002804617.1|/4.18898e-76/1
100526842	1941	89.08	29.13	4.69	1.53	-1.61606	Down	1.73407e-08	2.37201e-07	RPL17-C18orf32	RPL17-C18orf32 readthrough	K02880	GO:0030529//ribonucleoprotein complex;GO:0044444//cytoplasmic part	GO:0005198//structural molecule activity	GO:0006412//translation;GO:0019080;GO:0031016//pancreas development	gi|119583342|gb|EAW62938.1|/5.7679e-144/1
2977	16140	132	43	0.82	0.27	-1.60266	Down	6.08334e-12	1.21526e-10	GUCY1A2	guanylate cyclase 1, soluble, alpha 2	K12318	GO:0044424//intracellular part	GO:0005506//iron ion binding;GO:0009975//cyclase activity;GO:0032561//guanyl ribonucleotide binding;GO:0046983//protein dimerization activity	GO:0001775//cell activation;GO:0006182//cGMP biosynthetic process;GO:0007165//signal transduction;GO:0007599//hemostasis	gi|4504211|ref|NP_000846.1|/0/1
100506658	6260.29	1012.71	334.54	16.27	5.37	-1.59922	Down	5.0649e-80	1.01304e-77	OCLN	occludin	K06088	GO:0000267//cell fraction;GO:0031224//intrinsic to membrane;GO:0043296//apical junction complex;GO:0044444//cytoplasmic part	GO:0005488//binding;GO:0008172	GO:0006575//cellular modified amino acid metabolic process;GO:0006790//sulfur compound metabolic process;GO:0006915//apoptotic process;GO:0048545//response to steroid hormone stimulus;GO:0065003	gi|4505487|ref|NP_002529.1|/0/1
6703	682	303.87	101	47.61	15.8	-1.59134	Down	8.10728e-25	3.93395e-23	SPRR2D	small proline-rich protein 2D	-	-	-	GO:0043627//response to estrogen stimulus	gi|403302614|ref|XP_003941950.1|/2.82735e-37/1
29950	1213	282	96	24.11	8.19	-1.5577	Down	1.32194e-22	5.78165e-21	SERTAD1	SERTA domain containing 1	-	-	-	GO:0050794//regulation of cellular process	gi|410053910|ref|XP_512664.3|/3.20692e-88/1
133	1449	169	58	12.02	4.12	-1.54472	Down	5.3143e-14	1.3206e-12	ADM	adrenomedullin	K12333	GO:0000267//cell fraction;GO:0044421//extracellular region part;GO:0044424//intracellular part	GO:0001664//G-protein coupled receptor binding	GO:0002027//regulation of heart rate;GO:0002237//response to molecule of bacterial origin;GO:0006164//purine nucleotide biosynthetic process;GO:0006700//C21-steroid hormone biosynthetic process;GO:0006950//response to stress;GO:0007154//cell communication;GO:0008283//cell proliferation;GO:0009914//hormone transport;GO:0014020;GO:0019229//regulation of vasoconstriction;GO:0019935//cyclic-nucleotid…	gi|402894246|ref|XP_003910279.1|/7.92066e-102/1
149478	1572	55	19	3.6	1.24	-1.53766	Down	2.15064e-05	0.000172651	BTBD19	BTB (POZ) domain containing 19	K10481	-	-	-	gi|211904190|ref|NP_001130009.1|/1.11793e-118/1
7574	3198	80	28	2.55	0.89	-1.51862	Down	3.5586e-07	3.99211e-06	ZNF26	zinc finger protein 26	K09228	GO:0005622//intracellular	GO:0005488//binding;GO:0046872//metal ion binding	-	gi|37655175|ref|NP_062537.2|/0/1
5327	3165.39	1721	617	55.1	19.71	-1.48312	Down	1.69941e-120	6.48188e-118	PLAT	plasminogen activator, tissue	K01343	GO:0016023//cytoplasmic membrane-bounded vesicle;GO:0044421//extracellular region part	GO:0004175//endopeptidase activity;GO:0005488//binding	GO:0007169//transmembrane receptor protein tyrosine kinase signaling pathway;GO:0014812//muscle cell migration;GO:0030162//regulation of proteolysis;GO:0030195//negative regulation of blood coagulation;GO:0043412//macromolecule modification	gi|4505861|ref|NP_000921.1|/0/1
9076	3452	6789	2467	199.09	72.19	-1.46355	Down	0	0	CLDN1	claudin 1	K06087	GO:0016021//integral to membrane;GO:0043296//apical junction complex	GO:0005515//protein binding	GO:0016337//cell-cell adhesion;GO:0051704	gi|10863887|ref|NP_066924.1|/2.59274e-79/1
3491	2295	2277	828	101.1	36.69	-1.46232	Down	1.41013e-155	6.80223e-153	CYR61	cysteine-rich, angiogenic inducer, 61	K06829	-	GO:0005539//glycosaminoglycan binding;GO:0019838//growth factor binding	GO:0001525//angiogenesis;GO:0010033//response to organic substance;GO:0010810//regulation of cell-substrate adhesion;GO:0016049//cell growth;GO:0016337//cell-cell adhesion;GO:0043062//extracellular structure organization;GO:0048568//embryonic organ development	gi|31542331|ref|NP_001545.2|/0/1
816	3995.23	163	59	4.08	1.49	-1.45326	Down	1.11781e-12	2.42825e-11	CAMK2B	calcium/calmodulin-dependent protein kinase II beta	K04515	GO:0016020//membrane;GO:0030139//endocytic vesicle;GO:0031981//nuclear lumen;GO:0043234//protein complex;GO:0044430//cytoskeletal part	GO:0004674//protein serine/threonine kinase activity;GO:0005515//protein binding;GO:0032559	GO:0002029//desensitization of G-protein coupled receptor protein signaling pathway;GO:0006464//cellular protein modification process;GO:0006468//protein phosphorylation;GO:0007267//cell-cell signaling;GO:0007271//synaptic transmission, cholinergic;GO:0008624;GO:0010038//response to metal ion;GO:0019221//cytokine-mediated signaling pathway;GO:0045836//positive regulation of meiosis;GO:0048168//re…	gi|402863598|ref|XP_003896094.1|/0/1
221749	2211	423	155	19.51	7.13	-1.45224	Down	5.36862e-30	3.38657e-28	PXDC1	PX domain containing 1	-	-	GO:0005543//phospholipid binding	GO:0009987//cellular process	gi|189217411|ref|NP_899229.2|/2.53342e-130/1
152519	2204	125	46	5.78	2.12	-1.44701	Down	7.75998e-10	1.24532e-08	NIPAL1	NIPA-like domain containing 1	K11447;K01539;K08857;K00939	GO:0016020//membrane	-	GO:0006811//ion transport	gi|46409302|ref|NP_997213.1|/8.30844e-166/1
6783	1805	204	75	11.58	4.25	-1.4461	Down	3.46158e-15	9.49388e-14	SULT1E1	sulfotransferase family 1E, estrogen-preferring, member 1	K01016	GO:0005635//nuclear envelope;GO:0044444//cytoplasmic part	GO:0008146//sulfotransferase activity;GO:0008289//lipid binding	GO:0006790//sulfur compound metabolic process;GO:0008202//steroid metabolic process;GO:0022414//reproductive process	gi|4885617|ref|NP_005411.1|/1.54005e-175/1
11072	1508	766	284	52.3	19.35	-1.43448	Down	4.48394e-52	5.61382e-50	DUSP14	dual specificity phosphatase 14	K04459	-	GO:0008138//protein tyrosine/serine/threonine phosphatase activity	GO:0006470//protein dephosphorylation	gi|5902002|ref|NP_008957.1|/1.92599e-112/1
25840	3390	197	73	5.88	2.18	-1.43149	Down	1.46655e-14	3.82398e-13	METTL7A	methyltransferase like 7A	K11447	GO:0043231//intracellular membrane-bounded organelle;GO:0044444//cytoplasmic part	GO:0016741	-	gi|89145417|ref|NP_054752.3|/4.25495e-143/1
1356	4348.14	526	191	11.93	4.43	-1.42922	Down	2.21972e-37	1.78459e-35	CP	ceruloplasmin (ferroxidase)	K13624	GO:0044421//extracellular region part	GO:0005515//protein binding;GO:0016724;GO:0046914//transition metal ion binding	GO:0000041//transition metal ion transport;GO:0006810//transport;GO:0006875//cellular metal ion homeostasis;GO:0008152//metabolic process	gi|4557485|ref|NP_000087.1|/0/1
57822	2879	166	62	5.85	2.18	-1.42411	Down	2.3119e-12	4.84259e-11	GRHL3	grainyhead-like 3 (Drosophila)	K09275	GO:0043231//intracellular membrane-bounded organelle	GO:0003676//nucleic acid binding	GO:0030036//actin cytoskeleton organization	gi|38049009|ref|NP_937816.1|/0/1
55076	1564	677	255	44.52	16.74	-1.41115	Down	3.66716e-45	3.8309e-43	TMEM45A	transmembrane protein 45A	-	GO:0031224//intrinsic to membrane	-	-	gi|119600225|gb|EAW79819.1|/2.15484e-130/1
22891	4223	377	143	9.03	3.41	-1.40495	Down	1.30323e-25	6.65865e-24	ZNF365	zinc finger protein 365	K10316	GO:0044464//cell part	GO:0046914//transition metal ion binding	-	gi|40789310|ref|NP_955522.1|/1.78711e-173/1
5971	2297	349	134	15.48	5.93	-1.3843	Down	2.09814e-23	9.45373e-22	RELB	v-rel reticuloendotheliosis viral oncogene homolog B	K09253	GO:0043231//intracellular membrane-bounded organelle;GO:0044444//cytoplasmic part	GO:0001071//nucleic acid binding transcription factor activity;GO:0003676//nucleic acid binding;GO:0003712//transcription cofactor activity	GO:0001773//myeloid dendritic cell activation;GO:0006351//transcription, DNA-dependent;GO:0042093//T-helper cell differentiation	gi|35493878|ref|NP_006500.2|/0/1
284207	1348	380	146	29.13	11.17	-1.38288	Down	2.55414e-25	1.28894e-23	METRNL	meteorin, glial cell differentiation regulator-like	K00901	-	-	-	gi|52345387|ref|NP_001004431.1|/2.60131e-158/1
339122	4441.98	193.6	75.67	4.48	1.72	-1.38109	Down	2.22842e-13	5.22119e-12	RAB43	RAB43, member RAS oncogene family	K07930	GO:0016020//membrane	GO:0032561//guanyl ribonucleotide binding	GO:0006810//transport;GO:0035556//intracellular signal transduction	gi|50234889|ref|NP_940892.1|/5.61653e-94/1
4804	3420	1135	439	33.6	12.97	-1.37328	Down	1.47768e-71	2.49849e-69	NGFR	nerve growth factor receptor	K02583	GO:0016021//integral to membrane;GO:0031981//nuclear lumen;GO:0044444//cytoplasmic part	GO:0004888//transmembrane signaling receptor activity;GO:0043121//neurotrophin binding	GO:0001942//hair follicle development;GO:0006917//induction of apoptosis;GO:0006935//chemotaxis;GO:0006950//response to stress;GO:0007399//nervous system development;GO:0008284//positive regulation of cell proliferation;GO:0008543//fibroblast growth factor receptor signaling pathway;GO:0009266//response to temperature stimulus;GO:0010467//gene expression;GO:0010769//regulation of cell morphogenes…	gi|345805210|ref|XP_548191.3|/0/1
10979	3352.43	1454	563	43.94	16.97	-1.37255	Down	5.36814e-91	1.27598e-88	FERMT2	fermitin family member 2	K06271	GO:0005884//actin filament;GO:0005924//cell-substrate adherens junction;GO:0032432//actin filament bundle;GO:0044444//cytoplasmic part	-	GO:0007010//cytoskeleton organization;GO:0034330;GO:0065008	gi|505033|emb|CAA80852.1|/0/1
5292	2751	227	89	8.38	3.28	-1.35325	Down	2.79464e-15	7.72932e-14	PIM1	pim-1 oncogene	K04702	GO:0016020//membrane;GO:0043231//intracellular membrane-bounded organelle	GO:0004672//protein kinase activity;GO:0005515//protein binding;GO:0032559;GO:0046914//transition metal ion binding	GO:0006915//apoptotic process;GO:0031657;GO:0032501//multicellular organismal process;GO:0043392//negative regulation of DNA binding	gi|332823991|ref|XP_003311330.1|/0/1
3399	1252	814	320	67.36	26.43	-1.34972	Down	1.61209e-50	1.94411e-48	ID3	inhibitor of DNA binding 3, dominant negative helix-loop-helix protein	K04680	GO:0043231//intracellular membrane-bounded organelle	GO:0001071//nucleic acid binding transcription factor activity;GO:0003712//transcription cofactor activity;GO:0005515//protein binding;GO:0030528//transcription regulator activity	GO:0001822//kidney development;GO:0006260//DNA replication;GO:0006357//regulation of transcription from RNA polymerase II promoter;GO:0006915//apoptotic process;GO:0006950//response to stress;GO:0007049//cell cycle;GO:0007399//nervous system development;GO:0009887//organ morphogenesis;GO:0010033//response to organic substance;GO:0030154//cell differentiation;GO:0043392//negative regulation of DNA…	gi|466086019|ref|XP_004285698.1|/1.61828e-73/1
7057	5820	75708	29862	1309.85	515.54	-1.34525	Down	0	0	THBS1	thrombospondin 1	K04659	GO:0005615//extracellular space;GO:0009986//cell surface;GO:0031091//platelet alpha granule	GO:0001948//glycoprotein binding;GO:0005102//receptor binding;GO:0005518//collagen binding;GO:0005539//glycosaminoglycan binding;GO:0005543//phospholipid binding;GO:0017134//fibroblast growth factor binding;GO:0032403//protein complex binding;GO:0043498//cell surface binding;GO:0046872//metal ion binding;GO:0071813//lipoprotein particle binding	GO:0000165//MAPK cascade;GO:0001818//negative regulation of cytokine production;GO:0001935//endothelial cell proliferation;GO:0001953//negative regulation of cell-matrix adhesion;GO:0002468;GO:0002504//antigen processing and presentation of peptide or polysaccharide antigen via MHC class II;GO:0002690//positive regulation of leukocyte chemotaxis;GO:0002696//positive regulation of leukocyte activa…	gi|62089410|dbj|BAD93149.1|/0/1
79957	2132.13	123	48	5.81	2.29	-1.34319	Down	5.6252e-09	8.2374e-08	PAQR6	progestin and adipoQ receptor family member VI	K07297	GO:0031224//intrinsic to membrane	GO:0004871//signal transducer activity	GO:0032501//multicellular organismal process;GO:0032502//developmental process	gi|442796411|ref|NP_001259034.1|/0/1
6575	3713.98	1749	685	47.1	18.61	-1.33965	Down	4.0711e-107	1.25981e-104	SLC20A2	solute carrier family 20 (phosphate transporter), member 2	K14640	GO:0005626//insoluble fraction;GO:0016021//integral to membrane	GO:0004871//signal transducer activity;GO:0015081//sodium ion transmembrane transporter activity;GO:0015114//phosphate ion transmembrane transporter activity;GO:0015291//secondary active transmembrane transporter activity	GO:0006817//phosphate ion transport;GO:0030001//metal ion transport;GO:0051704	gi|5803173|ref|NP_006740.1|/0/1
168455	4426	406	161	9.26	3.66	-1.33917	Down	1.11916e-25	5.75402e-24	CCDC71L	coiled-coil domain containing 71-like	-	-	-	-	gi|31417392|gb|AAH13906.1|/4.54397e-148/1
80176	3130	285	113	9.23	3.65	-1.33843	Down	1.72679e-18	5.9498e-17	SPSB1	splA/ryanodine receptor domain and SOCS box containing 1	K10343	GO:0044424//intracellular part	GO:0004871//signal transducer activity	GO:0007165//signal transduction	gi|62088698|dbj|BAD92796.1|/0/1
157506	3981	649.26	259.24	16.48	6.57	-1.32675	Down	1.14364e-39	9.87199e-38	RDH10	retinol dehydrogenase 10 (all-trans)	K11151	GO:0031090//organelle membrane;GO:0031224//intrinsic to membrane;GO:0042598;GO:0043231//intracellular membrane-bounded organelle	GO:0008106//alcohol dehydrogenase (NADP+) activity	GO:0001822//kidney development;GO:0014031//mesenchymal cell development;GO:0016331//morphogenesis of embryonic epithelium;GO:0030326//embryonic limb morphogenesis;GO:0042573//retinoic acid metabolic process;GO:0043009//chordate embryonic development;GO:0043010//camera-type eye development;GO:0045137//development of primary sexual characteristics;GO:0050953//sensory perception of light stimulus;GO…	gi|440895634|gb|ELR47777.1|/0/1
83593	3614.1	164	65	4.56	1.82	-1.3251	Down	2.9287e-11	5.37289e-10	RASSF5	Ras association (RalGDS/AF-6) domain family member 5	K08015	GO:0015630//microtubule cytoskeleton	GO:0005515//protein binding;GO:0043169//cation binding	GO:0007165//signal transduction;GO:0012501//programmed cell death	gi|32996735|ref|NP_872606.1|/7.34071e-146/1
1545	5160	148	60	2.89	1.17	-1.30456	Down	5.77176e-10	9.38183e-09	CYP1B1	cytochrome P450, family 1, subfamily B, polypeptide 1	K07410	GO:0031090//organelle membrane;GO:0042598;GO:0043231//intracellular membrane-bounded organelle	GO:0005506//iron ion binding;GO:0016712//oxidoreductase activity, acting on paired donors, with incorporation or reduction of molecular oxygen, reduced flavin or flavoprotein as one donor, and incorporation of one atom of oxygen	GO:0008202//steroid metabolic process;GO:0019748//secondary metabolic process;GO:0042221//response to chemical stimulus;GO:0044237//cellular metabolic process;GO:0050953//sensory perception of light stimulus	gi|189491763|ref|NP_000095.2|/0/1
5271	3360.13	1332	559	40.85	16.81	-1.28102	Down	4.4693e-73	7.9675e-71	SERPINB8	serpin peptidase inhibitor, clade B (ovalbumin), member 8	K13965;K13963	GO:0044444//cytoplasmic part	GO:0004866//endopeptidase inhibitor activity;GO:0005488//binding	GO:0006508//proteolysis;GO:0010466//negative regulation of peptidase activity	gi|73623033|ref|NP_001027018.1|/5.09512e-136/1
441376	1819	247.33	102.15	13.93	5.74	-1.27907	Down	3.08518e-15	8.48994e-14	AARD	alanine and arginine rich domain containing protein	K09228;K08857;K00939;K00797	-	-	GO:0030323//respiratory tube development	gi|70778889|ref|NP_001020528.1|/1.35504e-78/1
9956	1968	99	41	5.14	2.13	-1.27091	Down	6.76916e-07	7.27529e-06	HS3ST2	heparan sulfate (glucosamine) 3-O-sulfotransferase 2	K07808	GO:0012505//endomembrane system;GO:0031224//intrinsic to membrane;GO:0043231//intracellular membrane-bounded organelle	GO:0034483//heparan sulfate sulfotransferase activity	GO:0048511//rhythmic process	gi|5174463|ref|NP_006034.1|/0/1
80271	3398	650	270	19.37	8.03	-1.27035	Down	3.41498e-37	2.73215e-35	ITPKC	inositol-trisphosphate 3-kinase C	K00911	GO:0043231//intracellular membrane-bounded organelle	GO:0005515//protein binding;GO:0032559;GO:0051766//inositol trisphosphate kinase activity	-	gi|18643383|ref|NP_079470.1|/0/1
2152	2388.47	3632.02	1509	154.86	64.2	-1.27032	Down	1.80193e-199	1.28493e-196	F3	coagulation factor III (thromboplastin, tissue factor)	K03901	GO:0009897//external side of plasma membrane;GO:0031224//intrinsic to membrane;GO:0044421//extracellular region part;GO:0044424//intracellular part	GO:0008289//lipid binding;GO:0019899//enzyme binding	GO:0001935//endothelial cell proliferation;GO:0002237//response to molecule of bacterial origin;GO:0002526//acute inflammatory response;GO:0007599//hemostasis;GO:0009628//response to abiotic stimulus;GO:0010740//positive regulation of intracellular protein kinase cascade;GO:0014909//smooth muscle cell migration;GO:0034614//cellular response to reactive oxygen species;GO:0043066//negative regulati…	gi|339504|gb|AAA61151.1|/9.5051e-147/1
3672	4811	226	94	4.74	1.97	-1.26669	Down	6.5893e-14	1.62513e-12	ITGA1	integrin, alpha 1	K06480	GO:0005626//insoluble fraction;GO:0005887//integral to plasma membrane;GO:0009986//cell surface;GO:0030141//secretory granule;GO:0042995//cell projection;GO:0043025//neuronal cell body	GO:0004871//signal transducer activity;GO:0005102//receptor binding;GO:0046983//protein dimerization activity	GO:0000165//MAPK cascade;GO:0003012//muscle system process;GO:0007166//cell surface receptor signaling pathway;GO:0030595//leukocyte chemotaxis;GO:0031589//cell-substrate adhesion;GO:0043065//positive regulation of apoptotic process;GO:0048858//cell projection morphogenesis;GO:0050880//regulation of blood vessel size	gi|31657142|ref|NP_852478.1|/0/1
65249	4339	226	95	5.26	2.21	-1.25102	Down	1.1261e-13	2.69623e-12	ZSWIM4	zinc finger, SWIM-type containing 4	-	-	GO:0046914//transition metal ion binding	-	gi|10440418|dbj|BAB15742.1|/0/1
4133	6454.61	117	53	1.94	0.82	-1.24236	Down	6.8255e-07	7.32625e-06	MAP2	microtubule-associated protein 2	K10430	GO:0005792//microsome;GO:0015630//microtubule cytoskeleton;GO:0030425//dendrite;GO:0031981//nuclear lumen;GO:0032991//macromolecular complex;GO:0044297//cell body	GO:0002162//dystroglycan binding;GO:0005515//protein binding	GO:0006468//protein phosphorylation;GO:0007019//microtubule depolymerization;GO:0031175//neuron projection development;GO:0048667//cell morphogenesis involved in neuron differentiation	gi|87578396|ref|NP_002365.3|/0/1
9253	3561	481	205	13.67	5.81	-1.2344	Down	9.3424e-27	5.19406e-25	NUMBL	numb homolog (Drosophila)-like	K06057	GO:0044424//intracellular part	GO:0005488//binding	GO:0007166//cell surface receptor signaling pathway;GO:0010720//positive regulation of cell development;GO:0021537//telencephalon development;GO:0021846//cell proliferation in forebrain;GO:0031346//positive regulation of cell projection organization;GO:0043170;GO:0045216//cell-cell junction organization;GO:0048667//cell morphogenesis involved in neuron differentiation	gi|426388801|ref|XP_004060821.1|/0/1
7414	5449.52	5855	2507	108.3	46.25	-1.22751	Down	2.27494e-303	2.8701e-300	VCL	vinculin	K05700	GO:0005913//cell-cell adherens junction;GO:0005924//cell-substrate adherens junction;GO:0030016//myofibril;GO:0032432//actin filament bundle;GO:0032991//macromolecular complex	GO:0002162//dystroglycan binding;GO:0008092//cytoskeletal protein binding;GO:0017016//Ras GTPase binding;GO:0050839//cell adhesion molecule binding	GO:0001775//cell activation;GO:0003012//muscle system process;GO:0006887//exocytosis;GO:0007043//cell-cell junction assembly;GO:0007599//hemostasis;GO:0016337//cell-cell adhesion;GO:0016477//cell migration;GO:0030031//cell projection assembly;GO:0031589//cell-substrate adhesion;GO:0034613//cellular protein localization;GO:0048729//tissue morphogenesis	gi|7669550|ref|NP_054706.1|/0/1
402778	3721	154	66	4.19	1.79	-1.22699	Down	1.7823e-09	2.75249e-08	IFITM10	interferon induced transmembrane protein 10	K06566	GO:0031224//intrinsic to membrane	-	GO:0050896//response to stimulus	gi|334848153|ref|NP_001164291.2|/1.20731e-114/1
196410	1531	84	36	5.65	2.42	-1.22324	Down	9.28224e-06	8.04216e-05	METTL7B	methyltransferase like 7B	-	-	GO:0016741	-	gi|37182139|gb|AAQ88872.1|/3.42494e-149/1
51050	6732	384	165	5.74	2.46	-1.22239	Down	2.2369e-21	9.19484e-20	PI15	peptidase inhibitor 15	-	-	GO:0004857//enzyme inhibitor activity	-	gi|291388143|ref|XP_002710601.1|/4.12087e-140/1
112597	591.02	741.14	317.64	133.81	57.95	-1.20731	Down	4.59406e-40	4.02926e-38	LINC00152	long intergenic non-protein coding RNA 152	-	-	-	-	gi|410035560|ref|XP_003949929.1|/7.2005e-50/1
10936	2159	216.86	95	10.25	4.48	-1.19405	Down	3.43736e-12	7.07354e-11	GPR75	G protein-coupled receptor 75	K08417	GO:0016021//integral to membrane	GO:0004888//transmembrane signaling receptor activity	GO:0007166//cell surface receptor signaling pathway	gi|5803025|ref|NP_006785.1|/0/1
2274	1591.08	1399	618	91.07	39.85	-1.1924	Down	7.99162e-70	1.33745e-67	FHL2	four and a half LIM domains 2	K14380	GO:0005856//cytoskeleton;GO:0005924//cell-substrate adherens junction;GO:0031672//A band;GO:0031674//I band;GO:0043231//intracellular membrane-bounded organelle	GO:0003712//transcription cofactor activity;GO:0035258//steroid hormone receptor binding;GO:0046914//transition metal ion binding	GO:0006355//regulation of transcription, DNA-dependent;GO:0006629//lipid metabolic process;GO:0009719;GO:0030518//intracellular steroid hormone receptor signaling pathway	gi|82408395|gb|ABB73038.1|/0/1
1903	4404	212	93	4.86	2.13	-1.1901	Down	4.82066e-12	9.74891e-11	S1PR3	sphingosine-1-phosphate receptor 3	K04290	GO:0016021//integral to membrane	GO:0005488//binding;GO:0045125	GO:0006952//defense response;GO:0007188//adenylate cyclase-modulating G-protein coupled receptor signaling pathway;GO:0008283//cell proliferation;GO:0032502//developmental process;GO:0032611//interleukin-1 beta production;GO:0051480//cytosolic calcium ion homeostasis	gi|38788193|ref|NP_005217.2|/0/1
9586	7772	1169	514	15.11	6.63	-1.18842	Down	3.73282e-59	5.10183e-57	CREB5	cAMP responsive element binding protein 5	K09047	GO:0043231//intracellular membrane-bounded organelle	GO:0001071//nucleic acid binding transcription factor activity;GO:0003677//DNA binding;GO:0005515//protein binding;GO:0046872//metal ion binding;GO:0046914//transition metal ion binding	GO:0006355//regulation of transcription, DNA-dependent	gi|59938776|ref|NP_001011666.1|/1.3798e-54/1
827	3604	77	34	2.16	0.95	-1.18503	Down	3.71862e-05	0.000285129	CAPN6	calpain 6	K08575	GO:0015630//microtubule cytoskeleton;GO:0044444//cytoplasmic part	GO:0004197//cysteine-type endopeptidase activity;GO:0015631//tubulin binding	GO:0019538//protein metabolic process;GO:0033043//regulation of organelle organization	gi|13186316|ref|NP_055104.2|/0/1
7128	4719.59	500	221	10.68	4.71	-1.18111	Down	5.18068e-26	2.77674e-24	TNFAIP3	tumor necrosis factor, alpha-induced protein 3	K11859	GO:0005815//microtubule organizing center;GO:0043231//intracellular membrane-bounded organelle	GO:0003676//nucleic acid binding;GO:0004869//cysteine-type endopeptidase inhibitor activity;GO:0016790//thiolester hydrolase activity;GO:0019783//small conjugating protein-specific protease activity;GO:0019787//small conjugating protein ligase activity;GO:0019899//enzyme binding;GO:0032182//small conjugating protein binding;GO:0046914//transition metal ion binding	GO:0000209//protein polyubiquitination;GO:0001782//B cell homeostasis;GO:0001818//negative regulation of cytokine production;GO:0002158//osteoclast proliferation;GO:0002467//germinal center formation;GO:0002507//tolerance induction;GO:0006461//protein complex assembly;GO:0007249//I-kappaB kinase/NF-kappaB cascade;GO:0008285//negative regulation of cell proliferation;GO:0009896;GO:0010466//negativ…	gi|397515090|ref|XP_003827793.1|/0/1
79669	2296	300	135	13.53	5.98	-1.17794	Down	1.03286e-15	2.94606e-14	C3orf52	chromosome 3 open reading frame 52	K14726	GO:0031090//organelle membrane;GO:0031224//intrinsic to membrane;GO:0043231//intracellular membrane-bounded organelle	-	-	gi|284519718|ref|NP_001165218.1|/1.95755e-129/1
2113	5242	2168	961	41.69	18.44	-1.17686	Down	1.76562e-106	5.36257e-104	ETS1	v-ets erythroblastosis virus E26 oncogene homolog 1 (avian)	K02678	GO:0043231//intracellular membrane-bounded organelle;GO:0043234//protein complex	GO:0001071//nucleic acid binding transcription factor activity;GO:0003677//DNA binding;GO:0005515//protein binding;GO:0030528//transcription regulator activity	GO:0006928//cellular component movement;GO:0008283//cell proliferation;GO:0009605//response to external stimulus;GO:0010551;GO:0012502//induction of programmed cell death;GO:0016477//cell migration;GO:0021536//diencephalon development;GO:0022602//ovulation cycle process;GO:0022617//extracellular matrix disassembly;GO:0030575;GO:0034097//response to cytokine stimulus;GO:0034405//response to fluid …	gi|4885219|ref|NP_005229.1|/0/1
100526783	6256	169.13	75.44	2.72	1.21	-1.1686	Down	1.07189e-09	1.6904e-08	C15orf38-AP3S2	C15orf38-AP3S2 readthrough	K12399	-	-	-	gi|312261267|ref|NP_001185987.1|/0/1
2553	2509.77	816	385	34.98	15.57	-1.16776	Down	1.89791e-36	1.48226e-34	GABPB1	GA binding protein transcription factor, beta subunit 1	K09454	GO:0043231//intracellular membrane-bounded organelle	GO:0001071//nucleic acid binding transcription factor activity;GO:0030528//transcription regulator activity;GO:0043565//sequence-specific DNA binding;GO:0046983//protein dimerization activity	GO:0010551	gi|8051599|ref|NP_057739.1|/1.62778e-160/1
11010	3924	1526	682	39.31	17.53	-1.16507	Down	2.53186e-74	4.56319e-72	GLIPR1	GLI pathogenesis-related 1	K06961	GO:0031224//intrinsic to membrane	-	GO:0006629//lipid metabolic process	gi|426373505|ref|XP_004053642.1|/1.96012e-147/1
407975	3076.76	78	34	2.51	1.12	-1.16419	Down	2.63418e-05	0.000208108	MIR17HG	miR-17-92 cluster host gene (non-protein coding)	K11447;K01875;K00939	-	-	-	gi|47076874|dbj|BAD18387.1|/8.48567e-34/1
57834	3056.81	79	36	2.66	1.19	-1.16046	Down	5.13498e-05	0.000382639	CYP4F11	cytochrome P450, family 4, subfamily F, polypeptide 11	K00490	GO:0031090//organelle membrane;GO:0031224//intrinsic to membrane;GO:0042598;GO:0043231//intracellular membrane-bounded organelle	GO:0005506//iron ion binding;GO:0016709//oxidoreductase activity, acting on paired donors, with incorporation or reduction of molecular oxygen, NAD(P)H as one donor, and incorporation of one atom of oxygen;GO:0016712//oxidoreductase activity, acting on paired donors, with incorporation or reduction of molecular oxygen, reduced flavin or flavoprotein as one donor, and incorporation of one atom of …	GO:0006690//icosanoid metabolic process;GO:0006952//defense response	gi|193083178|ref|NP_067010.3|/0/1
7779	2034	532	239	26.72	11.98	-1.15729	Down	9.31878e-27	5.19855e-25	SLC30A1	solute carrier family 30 (zinc transporter), member 1	K14688	GO:0031224//intrinsic to membrane;GO:0042383//sarcolemma;GO:0043227//membrane-bounded organelle	GO:0005246//calcium channel regulator activity;GO:0046915//transition metal ion transmembrane transporter activity	GO:0006875//cellular metal ion homeostasis;GO:0007269//neurotransmitter secretion;GO:0009636//response to toxic substance;GO:0015691//cadmium ion transport;GO:0034766//negative regulation of ion transmembrane transport;GO:0043009//chordate embryonic development;GO:0070588//calcium ion transmembrane transport;GO:0071578//zinc ion transmembrane import	gi|52352803|ref|NP_067017.2|/0/1
10468	1895.36	650	293	35.03	15.79	-1.14958	Down	3.9939e-32	2.75227e-30	FST	follistatin	K04661	GO:0043231//intracellular membrane-bounded organelle	GO:0032403//protein complex binding;GO:0043394//proteoglycan binding;GO:0060089	GO:0001942//hair follicle development;GO:0006357//regulation of transcription from RNA polymerase II promoter;GO:0008283//cell proliferation;GO:0008406//gonad development;GO:0019953//sexual reproduction;GO:0030097//hemopoiesis;GO:0032277//negative regulation of gonadotropin secretion;GO:0032924//activin receptor signaling pathway;GO:0042476//odontogenesis;GO:0045595//regulation of cell differenti…	gi|7242222|ref|NP_037541.1|/0/1
10170	1563.03	131	57	8.27	3.74	-1.14485	Down	4.54792e-08	5.84107e-07	DHRS9	dehydrogenase/reductase (SDR family) member 9	K11149	GO:0031227//intrinsic to endoplasmic reticulum membrane;GO:0042598	GO:0016853//isomerase activity;GO:0030283//testosterone dehydrogenase [NAD(P)] activity	GO:0001523//retinoid metabolic process;GO:0008207//C21-steroid hormone metabolic process;GO:0030154//cell differentiation;GO:0035238//vitamin A biosynthetic process	gi|426337613|ref|XP_004032795.1|/0/1
94241	5628	84	38	1.5	0.68	-1.14136	Down	2.57812e-05	0.000204269	TP53INP1	tumor protein p53 inducible nuclear protein 1	K15310	GO:0016604//nuclear body	-	GO:0012502//induction of programmed cell death;GO:0022402//cell cycle process;GO:0050896//response to stimulus	gi|15150807|ref|NP_150601.1|/6.58425e-124/1
65983	2833.83	1051	472	37.16	16.87	-1.13929	Down	2.88922e-51	3.51008e-49	GRAMD3	GRAM domain containing 3	-	-	-	-	gi|344264881|ref|XP_003404518.1|/0/1
23034	6701.78	1556	710	23.37	10.63	-1.13652	Down	9.98548e-73	1.74225e-70	SAMD4A	sterile alpha motif domain containing 4A	-	GO:0005624//membrane fraction;GO:0043005//neuron projection;GO:0044424//intracellular part;GO:0044459//plasma membrane part	GO:0045182//translation regulator activity	GO:0006412//translation	gi|71051543|gb|AAH21726.2|/0/1
283596	1507.99	71	32	4.79	2.18	-1.1357	Down	0.00010468	0.000721972	SNHG10	small nucleolar RNA host gene 10 (non-protein coding)	-	-	-	-	gi|119602011|gb|EAW81605.1|/5.07936e-42/1
166929	6064.22	697	319	11.57	5.28	-1.13178	Down	2.45016e-33	1.74718e-31	SGMS2	sphingomyelin synthase 2	K04714	GO:0016021//integral to membrane;GO:0031228//intrinsic to Golgi membrane	GO:0016780//phosphotransferase activity, for other substituted phosphate groups	GO:0006684//sphingomyelin metabolic process	gi|22749271|ref|NP_689834.1|/0/1
124739	4180	128	59	3.1	1.42	-1.12638	Down	3.31724e-07	3.74182e-06	USP43	ubiquitin specific peptidase 43	K11856	-	GO:0016790//thiolester hydrolase activity;GO:0070011//peptidase activity, acting on L-amino acid peptides	GO:0019941//modification-dependent protein catabolic process	gi|389616163|ref|NP_001254505.1|/0/1
57688	5519	353	162	6.44	2.95	-1.12635	Down	1.42783e-17	4.59172e-16	ZSWIM6	zinc finger, SWIM-type containing 6	-	-	GO:0046914//transition metal ion binding	-	gi|210147522|ref|NP_065979.1|/0/1
27071	2953	270.7	124.87	9.3	4.28	-1.11962	Down	9.03752e-14	2.18943e-12	DAPP1	dual adaptor of phosphotyrosine and 3-phosphoinositides	K12229	GO:0016020//membrane;GO:0043234//protein complex;GO:0044424//intracellular part	GO:0004721//phosphoprotein phosphatase activity;GO:0019207//kinase regulator activity;GO:0035091//phosphatidylinositol binding	GO:0006464//cellular protein modification process;GO:0016310//phosphorylation;GO:0019222//regulation of metabolic process;GO:0023052//signaling	gi|158631203|ref|NP_055210.2|/5.40523e-163/1
53836	1521	1325	612	89.67	41.34	-1.11709	Down	1.05886e-60	1.52337e-58	GPR87	G protein-coupled receptor 87	K08389	GO:0031224//intrinsic to membrane	GO:0001608	GO:0035588	gi|224586796|ref|NP_076404.3|/0/1
100131998	2492	82.18	38.06	3.36	1.55	-1.11619	Down	5.00258e-05	0.000373622	RRN3P3	RNA polymerase I transcription factor homolog (S. cerevisiae) pseudogene 3	K15216	GO:0031981//nuclear lumen	-	GO:0006352//DNA-dependent transcription, initiation	gi|410173215|ref|XP_003960700.1|/1.66475e-109/1
9020	4476	626	294	14.12	6.62	-1.09284	Down	1.30638e-28	7.79123e-27	MAP3K14	mitogen-activated protein kinase kinase kinase 14	K04466	GO:0044444//cytoplasmic part	GO:0004702//receptor signaling protein serine/threonine kinase activity;GO:0032559	GO:0006464//cellular protein modification process;GO:0007249//I-kappaB kinase/NF-kappaB cascade;GO:0009612//response to mechanical stimulus;GO:0031294	gi|115298645|ref|NP_003945.2|/0/1
5791	5050.53	580	273	11.58	5.44	-1.08996	Down	1.65192e-26	9.06125e-25	PTPRE	protein tyrosine phosphatase, receptor type, E	K01104	GO:0005856//cytoskeleton;GO:0031224//intrinsic to membrane;GO:0043231//intracellular membrane-bounded organelle	GO:0004725//protein tyrosine phosphatase activity;GO:0042802//identical protein binding	GO:0002694;GO:0006464//cellular protein modification process;GO:0006796//phosphate-containing compound metabolic process;GO:0007167//enzyme linked receptor protein signaling pathway;GO:0009968//negative regulation of signal transduction	gi|18860859|ref|NP_569119.1|/0/1
3556	4648.24	2273	1070	49.27	23.17	-1.08845	Down	7.68334e-99	2.17266e-96	IL1RAP	interleukin 1 receptor accessory protein	K04723	GO:0016021//integral to membrane	GO:0004896//cytokine receptor activity;GO:0005126//cytokine receptor binding;GO:0019838//growth factor binding	GO:0002376//immune system process;GO:0006952//defense response;GO:0007166//cell surface receptor signaling pathway;GO:0032623//interleukin-2 production;GO:0065003	gi|332215158|ref|XP_003256706.1|/0/1
200205	7921	250.62	118.51	3.18	1.5	-1.08406	Down	3.21544e-12	6.63351e-11	IBA57	IBA57, iron-sulfur cluster assembly homolog (S. cerevisiae)	K06980	GO:0043231//intracellular membrane-bounded organelle	GO:0008168//methyltransferase activity	GO:0006544//glycine metabolic process;GO:0006779//porphyrin-containing compound biosynthetic process	gi|58197556|ref|NP_001010867.1|/0/1
124402	1430	411	195	29.64	14.04	-1.078	Down	6.11448e-19	2.17535e-17	UBALD1	UBA-like domain containing 1	-	-	-	-	gi|397488294|ref|XP_003815203.1|/6.07712e-153/1
29970	1741.46	289.05	133.33	16.53	7.84	-1.07616	Down	1.39917e-14	3.65412e-13	SCHIP1	schwannomin interacting protein 1	K04514	GO:0044424//intracellular part	GO:0005515//protein binding	GO:0001667//ameboidal cell migration;GO:0007169//transmembrane receptor protein tyrosine kinase signaling pathway;GO:0008202//steroid metabolic process;GO:0008406//gonad development;GO:0009887//organ morphogenesis;GO:0022602//ovulation cycle process;GO:0060537//muscle tissue development	gi|7657540|ref|NP_055390.1|/9.90708e-177/1
100271836	5052	283.11	134.36	5.65	2.68	-1.07602	Down	1.472e-13	3.50395e-12	LOC100271836	smg-1 homolog, phosphatidylinositol 3-kinase-related kinase (C. elegans) pseudogene	K08873	GO:0043231//intracellular membrane-bounded organelle	GO:0004672//protein kinase activity;GO:0032559;GO:0043169//cation binding	GO:0000956//nuclear-transcribed mRNA catabolic process;GO:0006259//DNA metabolic process;GO:0006405//RNA export from nucleus;GO:0006468//protein phosphorylation;GO:0046488//phosphatidylinositol metabolic process;GO:0050896//response to stimulus	gi|119570645|gb|EAW50260.1|/0/1
22874	7434	1407	671	19.03	9.05	-1.07229	Down	3.25136e-60	4.637e-58	PLEKHA6	pleckstrin homology domain containing, family A member 6	K03426;K06082	-	-	-	gi|40789003|dbj|BAA76813.2|/0/1
147166	1982	545.31	260.28	28.12	13.4	-1.06936	Down	2.47728e-24	1.18454e-22	TRIM16L	tripartite motif containing 16-like	K10266;K12006	GO:0016020//membrane;GO:0016604//nuclear body	GO:0003676//nucleic acid binding;GO:0019838//growth factor binding;GO:0019904//protein domain specific binding;GO:0030528//transcription regulator activity;GO:0046914//transition metal ion binding	GO:0009967//positive regulation of signal transduction;GO:0016573//histone acetylation;GO:0017085//response to insecticide;GO:0030858//positive regulation of epithelial cell differentiation;GO:0032583;GO:0032731//positive regulation of interleukin-1 beta production;GO:0033189//response to vitamin A;GO:0043434//response to peptide hormone stimulus	gi|194373675|dbj|BAG56933.1|/0/1
618	200	272.06	130	172.88	82.6	-1.06556	Down	7.46224e-13	1.66515e-11	BCYRN1	brain cytoplasmic RNA 1	-	-	-	-	gi|119581507|gb|EAW61103.1|/2.04997e-06/1
342667	3293	82.79	39.75	2.55	1.22	-1.06362	Down	7.99306e-05	0.000570223	STAC2	SH3 and cysteine rich domain 2	K11447;K00939;K00591	-	GO:0043169//cation binding	GO:0007165//signal transduction	gi|39752673|ref|NP_945344.1|/0/1
8237	3300	496	238	15.22	7.29	-1.06198	Down	5.04164e-22	2.13113e-20	USP11	ubiquitin specific peptidase 11	K11835	GO:0043231//intracellular membrane-bounded organelle	GO:0004175//endopeptidase activity;GO:0005488//binding;GO:0016790//thiolester hydrolase activity;GO:0019783//small conjugating protein-specific protease activity	GO:0019941//modification-dependent protein catabolic process;GO:0070646//protein modification by small protein removal	gi|24234683|ref|NP_004642.2|/0/1
7430	3142.96	10036	4825	323.57	155.28	-1.05921	Down	0	0	EZR	ezrin	K08007	GO:0001726//ruffle;GO:0005815//microtubule organizing center;GO:0005902//microvillus;GO:0015629//actin cytoskeleton;GO:0031254//trailing edge;GO:0031981//nuclear lumen;GO:0044459//plasma membrane part	GO:0003779//actin binding	GO:0006935//chemotaxis;GO:0007015//actin filament organization;GO:0016337//cell-cell adhesion;GO:0022406//membrane docking;GO:0030154//cell differentiation;GO:0061245//establishment or maintenance of bipolar cell polarity;GO:0065008	gi|11276938|pir||T47177/0/1
85462	6480	294	142	4.56	2.2	-1.05153	Down	1.71478e-13	4.05832e-12	FHDC1	FH2 domain containing 1	K19910;K04512	-	GO:0008092//cytoskeletal protein binding	GO:0007010//cytoskeleton organization	gi|145309324|ref|NP_203751.2|/0/1
2296	3452	945	458	27.71	13.4	-1.04817	Down	1.24419e-39	1.06281e-37	FOXC1	forkhead box C1	K09396	GO:0000790//nuclear chromatin	GO:0000981//sequence-specific DNA binding RNA polymerase II transcription factor activity;GO:0005515//protein binding;GO:0030528//transcription regulator activity;GO:0043565//sequence-specific DNA binding;GO:0043566//structure-specific DNA binding	GO:0001654//eye development;GO:0001707//mesoderm formation;GO:0001822//kidney development;GO:0001945//lymph vessel development;GO:0003018;GO:0006022;GO:0007169//transmembrane receptor protein tyrosine kinase signaling pathway;GO:0007276//gamete generation;GO:0007346//regulation of mitotic cell cycle;GO:0007417//central nervous system development;GO:0009952//anterior/posterior pattern specificatio…	gi|3859930|gb|AAC72915.1|/0/1
58476	4124	80	39	1.96	0.95	-1.04485	Down	0.000150569	0.000992556	TP53INP2	tumor protein p53 inducible nuclear protein 2	K15310	-	-	-	gi|39930399|ref|NP_067025.1|/1.91907e-68/1
130367	1200	180	88	15.56	7.6	-1.03377	Down	1.32618e-08	1.8464e-07	SGPP2	sphingosine-1-phosphate phosphatase 2	K04717	GO:0031090//organelle membrane;GO:0031224//intrinsic to membrane;GO:0043231//intracellular membrane-bounded organelle	GO:0016791//phosphatase activity	GO:0006066//alcohol metabolic process;GO:0006643//membrane lipid metabolic process;GO:0006796//phosphate-containing compound metabolic process	gi|23510289|ref|NP_689599.2|/0/1
2730	3074	835.86	409.33	27.57	13.47	-1.03335	Down	2.04132e-34	1.5218e-32	GCLM	glutamate-cysteine ligase, modifier subunit	K11205	GO:0000267//cell fraction;GO:0043234//protein complex;GO:0044444//cytoplasmic part	GO:0016881//acid-amino acid ligase activity;GO:0019899//enzyme binding;GO:0046983//protein dimerization activity	GO:0000096//sulfur amino acid metabolic process;GO:0003018;GO:0003254//regulation of membrane depolarization;GO:0006749//glutathione metabolic process;GO:0006950//response to stress;GO:0009064//glutamine family amino acid metabolic process;GO:0035227;GO:0042221//response to chemical stimulus;GO:0043066//negative regulation of apoptotic process	gi|4504011|ref|NP_002052.1|/2.39002e-145/1
23529	1849.35	336	165	18.64	9.12	-1.0313	Down	1.05504e-14	2.76416e-13	CLCF1	cardiotrophin-like cytokine factor 1	K05421	GO:0044421//extracellular region part	GO:0005102//receptor binding	GO:0006915//apoptotic process;GO:0007166//cell surface receptor signaling pathway;GO:0030098//lymphocyte differentiation;GO:0042503//tyrosine phosphorylation of Stat3 protein	gi|7019351|ref|NP_037378.1|/8.31349e-132/1
79680	6693	563.16	277	8.46	4.15	-1.02755	Down	1.65035e-23	7.53965e-22	C22orf29	chromosome 22 open reading frame 29	K11447;K01539;K00939;K00591	-	-	-	gi|126157477|ref|NP_078903.3|/0/1
6722	4343	1163	572	27.04	13.27	-1.02693	Down	7.7003e-47	8.47601e-45	SRF	serum response factor (c-fos serum response element-binding transcription factor)	K04378	GO:0000785//chromatin;GO:0031981//nuclear lumen	GO:0001071//nucleic acid binding transcription factor activity;GO:0003702//RNA polymerase II transcription factor activity;GO:0010843;GO:0042802//identical protein binding	GO:0001702//gastrulation with mouth forming second;GO:0001704//formation of primary germ layer;GO:0001825//blastocyst formation;GO:0002040//sprouting angiogenesis;GO:0003143//embryonic heart tube morphogenesis;GO:0006939//smooth muscle contraction;GO:0007155//cell adhesion;GO:0007569//cell aging;GO:0007613//memory;GO:0008283//cell proliferation;GO:0009719;GO:0010033//response to organic substance…	gi|4507205|ref|NP_003122.1|/0/1
6385	2615	5296	2605	205.87	101.06	-1.02652	Down	1.22932e-206	1.0081e-203	SDC4	syndecan 4	K06257	GO:0005924//cell-substrate adherens junction;GO:0016021//integral to membrane;GO:0030016//myofibril;GO:0043231//intracellular membrane-bounded organelle	GO:0004872//receptor activity;GO:0019901//protein kinase binding	GO:0001954//positive regulation of cell-matrix adhesion;GO:0032233//positive regulation of actin filament bundle assembly;GO:0033674//positive regulation of kinase activity;GO:0035295//tube development	gi|38201675|ref|NP_002990.2|/3.33296e-84/1
26086	3027.38	158	94	6.39	3.14	-1.02505	Down	4.86966e-05	0.000365024	GPSM1	G-protein signaling modulator 1	K15839	GO:0012505//endomembrane system;GO:0031090//organelle membrane;GO:0043231//intracellular membrane-bounded organelle;GO:0044444//cytoplasmic part	GO:0005515//protein binding;GO:0008047//enzyme activator activity	GO:0007186//G-protein coupled receptor signaling pathway;GO:0043087//regulation of GTPase activity;GO:0048731;GO:0048869//cellular developmental process	gi|5911953|emb|CAB55951.1|/0/1
7296	3977.72	5372	2663	137.37	67.51	-1.02489	Down	7.45224e-206	5.8202e-203	TXNRD1	thioredoxin reductase 1	K00384	GO:0031981//nuclear lumen;GO:0044444//cytoplasmic part	GO:0000166//nucleotide binding;GO:0015036//disulfide oxidoreductase activity;GO:0016209//antioxidant activity;GO:0050662//coenzyme binding	GO:0006091//generation of precursor metabolites and energy;GO:0006629//lipid metabolic process;GO:0019725//cellular homeostasis;GO:0023052//signaling;GO:0051234//establishment of localization;GO:0055086//nucleobase-containing small molecule metabolic process	gi|403275947|ref|XP_003929681.1|/0/1
55915	4353	333	164	7.72	3.8	-1.0226	Down	1.6918e-14	4.39735e-13	LANCL2	LanC lantibiotic synthetase component C-like 2 (bacterial)	-	GO:0015629//actin cytoskeleton;GO:0016020//membrane;GO:0043231//intracellular membrane-bounded organelle;GO:0044444//cytoplasmic part	GO:0032559;GO:0032561//guanyl ribonucleotide binding;GO:0035091//phosphatidylinositol binding	GO:0009738//abscisic acid mediated signaling pathway	gi|8923911|ref|NP_061167.1|/0/1
268	2065	89	44	4.4	2.17	-1.01981	Down	8.29486e-05	0.000589701	AMH	anti-Mullerian hormone	K04665	GO:0044421//extracellular region part;GO:0044424//intracellular part	GO:0005126//cytokine receptor binding	GO:0001541//ovarian follicle development;GO:0007154//cell communication;GO:0010033//response to organic substance;GO:0051091//positive regulation of sequence-specific DNA binding transcription factor activity	gi|157266298|ref|NP_000470.2|/0/1
8224	3032.08	168	84	5.67	2.8	-1.01792	Down	8.93004e-08	1.10204e-06	SYN3	synapsin III	-	GO:0008021//synaptic vesicle;GO:0044459//plasma membrane part	GO:0003824//catalytic activity;GO:0032559	GO:0001505//regulation of neurotransmitter levels	gi|62088948|dbj|BAD92921.1|/0/1
2120	5989	697	345	11.72	5.79	-1.01734	Down	2.40122e-28	1.42175e-26	ETV6	ets variant 6	K03211	GO:0031981//nuclear lumen	GO:0001071//nucleic acid binding transcription factor activity;GO:0003677//DNA binding;GO:0005515//protein binding	GO:0006351//transcription, DNA-dependent;GO:0048869//cellular developmental process	gi|4503611|ref|NP_001978.1|/0/1
51523	1447	400	198	28.5	14.08	-1.01731	Down	6.23088e-17	1.94653e-15	CXXC5	CXXC finger protein 5	K03344	GO:0043231//intracellular membrane-bounded organelle	GO:0003676//nucleic acid binding;GO:0046914//transition metal ion binding;GO:0060089	GO:0007249//I-kappaB kinase/NF-kappaB cascade	gi|471394191|ref|XP_004381121.1|/1.80678e-128/1
2355	4015	1767	878	44.47	22.05	-1.01205	Down	1.2463e-68	2.02381e-66	FOSL2	FOS-like antigen 2	K09030	GO:0031981//nuclear lumen	GO:0001071//nucleic acid binding transcription factor activity;GO:0003677//DNA binding;GO:0005515//protein binding	GO:0006355//regulation of transcription, DNA-dependent;GO:0008284//positive regulation of cell proliferation	gi|4885245|ref|NP_005244.1|/5.31598e-132/1
100302652	2007	123.52	61.46	6.29	3.12	-1.01151	Down	3.91904e-06	3.66873e-05	GPR75-ASB3	GPR75-ASB3 readthrough	K10325	-	-	GO:0007165//signal transduction	gi|255982572|ref|NP_001157637.1|/0/1
80320	3805	95	47	2.52	1.25	-1.0115	Down	4.8244e-05	0.000362294	SP6	Sp6 transcription factor	K09196	GO:0043231//intracellular membrane-bounded organelle	GO:0003676//nucleic acid binding;GO:0046914//transition metal ion binding	GO:0008283//cell proliferation	gi|402899442|ref|XP_003912706.1|/0/1
4604	3806.69	244	121	6.47	3.21	-1.01119	Down	7.41998e-11	1.32421e-09	MYBPC1	myosin binding protein C, slow type	K12557	GO:0016459//myosin complex;GO:0043292//contractile fiber	GO:0005198//structural molecule activity;GO:0008092//cytoskeletal protein binding	GO:0006936//muscle contraction;GO:0009987//cellular process	gi|46049125|ref|NP_996555.1|/0/1
171024	9595.64	156.93	76.3	1.61	0.8	-1.00899	Down	1.09872e-07	1.34178e-06	SYNPO2	synaptopodin 2	K11447;K00939;K05629;K00591	GO:0031674//I band;GO:0043231//intracellular membrane-bounded organelle	GO:0051393//alpha-actinin binding	-	gi|193083191|ref|NP_001122406.1|/0/1
541471	597.31	410.86	212.36	76.77	38.3	-1.0032	Down	9.87904e-16	2.82275e-14	LOC541471	uncharacterized LOC541471	-	-	-	-	gi|410035560|ref|XP_003949929.1|/2.93152e-16/1
